# Supplementary material for: High-quality reference genome sequences of two Cannaceae species provide insights into the evolution of Cannaceae
Source: Front Plant Sci. 2022 Jul 28;13:955904. doi: 10.3389/fpls.2022.955904 (PMC9371203; doi:10.3389/fpls.2022.955904)
Supplement: Supplementary file 5 [file Table_1.XLSX]

## Sheet: S1kmer
Plant Name	K-mer	K-mer num	K-mer depth	Genome size (bp)	Heterozygous ratio (%)
Canna edulis Ker	17	33795104537	40	844877613	1
Canna indica L	17	30127705321	36	836880703	1.5

## Sheet: S2genome
table s2
Sample Name	Cells	of_total_ pass_reads _bases	of_total_ pass_reads _number	pass_reads _mean _length	pass_reads _max _length	pass_reads _N50 _length
Canna edulis	1	75064674754	3122701	24038.4	290849	32538
Canna indica	1	94275589000	4299296	21928	247905	28835

## Sheet: S3busco
	Canna edulis		Canna indica
Type	Number	Percent(%)	Number	Percent(%)
Complete BUSCOs (C)	1332	96.87	1330	96.73
Complete and single-copy BUSCOs (S)	1158	84.22	794	57.75
Complete and duplicated BUSCOs (D)	174	12.65	536	38.98
Fragmented BUSCOs (F)	10	0.73	7	0.51
Missing BUSCOs (M)	33	2.40	38	2.76
Total BUSCO groups searched	1375	-	1375	100

## Sheet: S4repeat
S4:statistics of repetitive elements
			Canna edulis			Canna indica
			Number	Length(bp)	percentage of sequence	Number	Length(bp)	percentage of sequence
ClassⅠ：Retroelement	LTR elements	Copia	113303	293710455	0.359571	114333	318945352	0.38298
		Gypsy	80044	273982702	0.33542	89639	208671488	0.250567
		other	5570	10173889	0.0124552	5202	5395293	0.00647851
	Non-LTR elements	LINE/L1	40794	70302469	0.0860668	42038	75333392	0.0904581
		LINE/RTE-BovB	2612	1017288	0.0012454	2793	1244552	0.00149442
ClassⅡ：DNA transposon	DNA/hAT-Ac		4987	6984977	0.00855126	5840	7792434	0.00935693
	DNA/hAT-Tag1		12775	27852285	0.0340978	12758	21220236	0.0254806
	DNA/hAT-Tip100		1276	1696025	0.00207634	1191	1632230	0.00195993
	DNA/CMC-EnSpm		51767	132594746	0.162327	61762	217562936	0.261243
	DNA/MULE-MuDR		5742	5043349	0.00617425	4632	6463658	0.00776137
	DNA/PIF-Harbinger		4961	11141493	0.0136398	4177	7830686	0.00940286
Unclassified element			566898	218388811	0.2674	643106	213158576	0.256
Total interspersed repeats				511512827	0.6262		529636100	0.636

## Sheet: S5TF
MRJ030019189.g	RAV	AT1G13260.1	1e-133	related to ABI3/VP1 1					BJY030019925.g	RAV	AT1G68840.2	1e-120	related to ABI3/VP1 2
MRJ010002704.g	RAV	AT1G68840.2	1e-121	related to ABI3/VP1 2					BJY010016312.g	RAV	AT1G68840.2	1e-110	related to ABI3/VP1 2
MRJ010003704.g	RAV	AT1G68840.2	1e-117	related to ABI3/VP1 2					BJY010015354.g	RAV	AT1G68840.2	1e-120	related to ABI3/VP1 2
MRJ010002700.g	RAV	AT1G13260.1	1e-123	related to ABI3/VP1 1					BJY010015355.g	RAV	AT1G68840.2	1e-120	related to ABI3/VP1 2
MRJ020014584.g	RAV	AT1G68840.2	1e-121	related to ABI3/VP1 2					BJY010015359.g	RAV	AT1G13260.1	1e-121	related to ABI3/VP1 1
MRJ080029087.g	RAV	AT1G68840.2	1e-116	related to ABI3/VP1 2					BJY050024425.g	RAV	AT1G68840.2	1e-124	related to ABI3/VP1 2
MRJ010000061.g	bHLH	AT3G21330.1	5e-52	bHLH family protein					BJY080002957.g	RAV	AT1G68840.2	1e-112	related to ABI3/VP1 2
MRJ010000067.g	bHLH	AT1G01260.1	1e-127	bHLH family protein					BJY010012841.g	bHLH	AT3G21330.1	2e-50	bHLH family protein
MRJ010000082.g	WRKY	AT4G11070.1	7e-42	WRKY family protein					BJY010012847.g	bHLH	AT1G01260.1	1e-112	bHLH family protein
MRJ010000097.g	WRKY	AT2G46130.1	3e-51	WRKY DNA-binding protein 43					BJY010012863.g	WRKY	AT4G11070.1	1e-39	WRKY family protein
MRJ010000153.g	WRKY	AT4G18170.1	2e-47	WRKY DNA-binding protein 28					BJY010012877.g	WRKY	AT2G46130.1	3e-51	WRKY DNA-binding protein 43
MRJ010000161.g	VOZ	AT1G28520.2	0	vascular plant one zinc finger protein					BJY010012930.g	bHLH	AT4G29100.1	1e-35	bHLH family protein
MRJ010000169.g	Trihelix	AT3G58630.1	5e-58	sequence-specific DNA binding transcription factors					BJY010012933.g	WRKY	AT4G18170.1	8e-46	WRKY DNA-binding protein 28
MRJ010000177.g	ZF-HD	AT1G14440.1	2e-58	homeobox protein 31					BJY010012940.g	VOZ	AT1G28520.2	0	vascular plant one zinc finger protein
MRJ010000249.g	bHLH	AT1G68920.3	8e-57	bHLH family protein					BJY010012957.g	ZF-HD	AT2G02540.1	3e-57	homeobox protein 21
MRJ010000339.g	WRKY	AT2G37260.1	2e-76	WRKY family protein					BJY010013022.g	bHLH	AT1G68920.3	6e-57	bHLH family protein
MRJ010000345.g	NF-YB	AT2G37060.1	1e-78	nuclear factor Y, subunit B8					BJY010013097.g	WRKY	AT2G37260.1	4e-76	WRKY family protein
MRJ010000376.g	WRKY	AT4G11070.2	1e-21	WRKY family protein					BJY010013103.g	NF-YB	AT2G37060.1	7e-76	nuclear factor Y, subunit B8
MRJ010000377.g	WRKY	AT4G11070.2	3e-22	WRKY family protein					BJY010013129.g	WRKY	AT4G11070.2	1e-21	WRKY family protein
MRJ010000406.g	GRAS	AT5G48150.1	0	GRAS family protein					BJY010013130.g	WRKY	AT2G46400.1	1e-22	WRKY DNA-binding protein 46
MRJ010000420.g	GRAS	AT4G37650.1	1e-156	GRAS family protein					BJY010013159.g	GRAS	AT5G48150.1	0	GRAS family protein
MRJ010000430.g	bHLH	AT1G68920.3	4e-67	bHLH family protein					BJY010013176.g	GRAS	AT4G37650.1	1e-158	GRAS family protein
MRJ010000433.g	bHLH	AT1G69010.1	8e-69	BES1-interacting Myc-like protein 2					BJY010013184.g	bHLH	AT1G68920.3	1e-67	bHLH family protein
MRJ010000455.g	bHLH	AT1G51140.1	4e-56	bHLH family protein					BJY010013188.g	bHLH	AT1G69010.1	1e-61	BES1-interacting Myc-like protein 2
MRJ010000566.g	bZIP	AT1G42990.1	6e-17	basic region/leucine zipper motif 60					BJY010013211.g	bHLH	AT1G51140.1	6e-55	bHLH family protein
MRJ010000605.g	bHLH	AT3G57800.2	3e-77	bHLH family protein					BJY010013313.g	bZIP	AT1G42990.1	2e-13	basic region/leucine zipper motif 60
MRJ010000614.g	FAR1	AT1G52520.1	1e-120	FAR1-related sequence 6					BJY010013344.g	bHLH	AT3G57800.2	2e-75	bHLH family protein
MRJ010000620.g	GRAS	AT1G55580.1	1e-120	GRAS family protein					BJY010013353.g	FAR1	AT1G52520.1	5e-40	FAR1-related sequence 6
MRJ010000627.g	NF-YC	AT1G56170.1	2e-35	nuclear factor Y, subunit C2					BJY010013357.g	GRAS	AT1G55580.1	1e-114	GRAS family protein
MRJ010000682.g	bHLH	AT1G68920.3	1e-76	bHLH family protein					BJY010013364.g	NF-YC	AT1G54830.3	3e-26	nuclear factor Y, subunit C3
MRJ010000697.g	bHLH	AT1G09530.2	3e-59	phytochrome interacting factor 3					BJY010013406.g	bHLH	AT1G68920.3	8e-76	bHLH family protein
MRJ010000710.g	bHLH	AT4G00870.1	9e-68	bHLH family protein					BJY010013422.g	bHLH	AT1G09530.2	4e-58	phytochrome interacting factor 3
MRJ010000738.g	SRS	AT1G19790.1	6e-58	SHI-related sequence 7					BJY010013435.g	bHLH	AT4G00870.1	2e-66	bHLH family protein
MRJ010000767.g	bZIP	AT4G38900.3	1e-54	bZIP family protein					BJY010013438.g	bZIP	AT4G38900.3	1e-134	bZIP family protein
MRJ010000781.g	FAR1	AT4G38180.1	1e-117	FAR1-related sequence 5					BJY010013441.g	TCP	AT2G45680.1	6e-45	TCP family protein
MRJ010000870.g	WRKY	AT1G80840.1	6e-46	WRKY DNA-binding protein 40					BJY010013442.g	TCP	AT2G45680.1	2e-46	TCP family protein
MRJ010000875.g	WRKY	AT1G80840.1	1e-59	WRKY DNA-binding protein 40					BJY010013467.g	SRS	AT5G66350.1	3e-61	Lateral root primordium (LRP) protein-related
MRJ010000880.g	WRKY	AT1G13960.1	3e-74	WRKY DNA-binding protein 4					BJY010013576.g	WRKY	AT1G80840.1	1e-59	WRKY DNA-binding protein 40
MRJ010000926.g	NAC	AT2G33480.2	7e-10	NAC domain containing protein 41					BJY010013581.g	WRKY	AT1G13960.1	4e-73	WRKY DNA-binding protein 4
MRJ010000932.g	NAC	AT1G79580.1	2e-08	NAC family protein					BJY010013628.g	NAC	AT2G33480.2	5e-08	NAC domain containing protein 41
MRJ010000942.g	WRKY	AT4G31550.1	1e-102	WRKY DNA-binding protein 11					BJY010013640.g	WRKY	AT4G31550.1	1e-100	WRKY DNA-binding protein 11
MRJ010000956.g	bZIP	AT5G24800.1	2e-51	basic leucine zipper 9					BJY010013654.g	bZIP	AT5G24800.1	4e-50	basic leucine zipper 9
MRJ010000963.g	Trihelix	AT4G31270.1	2e-44	sequence-specific DNA binding transcription factors					BJY010013660.g	Trihelix	AT4G31270.1	8e-44	sequence-specific DNA binding transcription factors
MRJ010000972.g	Trihelix	AT4G31270.1	1e-22	sequence-specific DNA binding transcription factors					BJY010013666.g	FAR1	AT4G38180.1	1e-104	FAR1-related sequence 5
MRJ010000979.g	FAR1	AT4G38180.1	1e-146	FAR1-related sequence 5					BJY010013670.g	Trihelix	AT2G38250.1	6e-40	Trihelix family protein
MRJ010000983.g	Trihelix	AT2G38250.1	2e-39	Trihelix family protein					BJY010013703.g	bHLH	AT4G17880.1	1e-107	bHLH family protein
MRJ010001028.g	bHLH	AT4G17880.1	2e-85	bHLH family protein					BJY010013729.g	Trihelix	AT1G76890.2	1e-56	Trihelix family protein
MRJ010001053.g	Trihelix	AT1G76890.2	6e-58	Trihelix family protein					BJY010013755.g	LBD	AT2G42440.1	3e-63	LBD family protein
MRJ010001060.g	Trihelix	AT1G76890.2	6e-57	Trihelix family protein					BJY010013787.g	BES1	AT2G45880.1	0	beta-amylase 7
MRJ010001120.g	BES1	AT2G45880.1	0	beta-amylase 7					BJY010013834.g	bHLH	AT5G54680.1	5e-62	bHLH family protein
MRJ010001173.g	bHLH	AT5G54680.1	5e-62	bHLH family protein					BJY010013874.g	Nin-like	AT1G76350.1	0	Nin-like family protein
MRJ010001211.g	Nin-like	AT1G76350.1	0	Nin-like family protein					BJY010013902.g	bHLH	AT5G65640.1	2e-62	beta HLH protein 93
MRJ010001242.g	bHLH	AT5G65640.1	3e-70	beta HLH protein 93					BJY010013916.g	bZIP	AT4G35900.1	2e-07	bZIP family protein
MRJ010001256.g	bHLH	AT3G06590.2	4e-12	bHLH family protein					BJY010013995.g	FAR1	AT4G38180.1	3e-40	FAR1-related sequence 5
MRJ010001258.g	bZIP	AT4G35900.1	2e-06	bZIP family protein					BJY010013996.g	FAR1	AT3G22170.2	2e-05	far-red elongated hypocotyls 3
MRJ010001335.g	FAR1	AT4G38180.1	1e-120	FAR1-related sequence 5					BJY010014167.g	bHLH	AT1G05805.1	6e-69	bHLH family protein
MRJ010001530.g	bHLH	AT1G05805.1	3e-69	bHLH family protein					BJY010014210.g	GRAS	AT3G03450.1	1e-39	RGA-like 2
MRJ010001576.g	GRAS	AT1G14920.1	3e-27	GRAS family protein					BJY010014211.g	GRAS	AT3G03450.1	5e-84	RGA-like 2
MRJ010001577.g	GRAS	AT3G03450.1	1e-22	RGA-like 2					BJY010014219.g	bHLH	AT1G26945.1	2e-26	bHLH family protein
MRJ010001578.g	GRAS	AT3G03450.1	3e-46	RGA-like 2					BJY010014222.g	SBP	AT5G50670.1	5e-48	SBP family protein
MRJ010001590.g	bHLH	AT1G26945.1	9e-26	bHLH family protein					BJY010014228.g	TCP	AT3G27010.1	5e-63	TCP family protein
MRJ010001593.g	SBP	AT5G50670.1	1e-47	SBP family protein					BJY010014243.g	bHLH	AT4G37850.1	1e-58	bHLH family protein
MRJ010001599.g	TCP	AT3G27010.1	3e-69	TCP family protein					BJY010014255.g	YABBY	AT1G69180.1	5e-50	YABBY family protein
MRJ010001614.g	bHLH	AT4G37850.1	3e-61	bHLH family protein					BJY010014279.g	WRKY	AT2G03340.1	1e-124	WRKY DNA-binding protein 3
MRJ010001628.g	YABBY	AT1G69180.1	7e-49	YABBY family protein					BJY010014299.g	bHLH	AT2G14760.1	1e-51	bHLH family protein
MRJ010001652.g	WRKY	AT2G03340.1	3e-73	WRKY DNA-binding protein 3					BJY010014312.g	FAR1	AT4G38180.1	6e-23	FAR1-related sequence 5
MRJ010001674.g	bHLH	AT2G14760.1	5e-55	bHLH family protein					BJY010014327.g	SBP	AT5G43270.1	8e-54	squamosa promoter binding protein-like 2
MRJ010001683.g	FAR1	AT4G38180.1	1e-131	FAR1-related sequence 5					BJY010014393.g	ZF-HD	AT4G24660.1	6e-59	homeobox protein 22
MRJ010001699.g	SBP	AT5G43270.1	5e-55	squamosa promoter binding protein-like 2					BJY010014416.g	HSF	AT4G36990.1	7e-59	heat shock factor 4
MRJ010001758.g	ZF-HD	AT5G65410.1	3e-59	homeobox protein 25					BJY010014473.g	ZF-HD	AT1G69600.1	3e-41	zinc finger homeodomain 1
MRJ010001780.g	HSF	AT4G36990.1	2e-57	heat shock factor 4					BJY010014477.g	TCP	AT3G47620.1	1e-57	TEOSINTE BRANCHED, cycloidea and PCF (TCP) 14
MRJ010001836.g	ZF-HD	AT1G69600.1	2e-44	zinc finger homeodomain 1					BJY010014481.g	bHLH	AT1G26945.1	9e-26	bHLH family protein
MRJ010001839.g	TCP	AT1G69690.1	4e-56	TCP family protein					BJY010014498.g	NF-YB	AT4G14540.1	7e-62	nuclear factor Y, subunit B3
MRJ010001841.g	bHLH	AT1G26945.1	9e-06	bHLH family protein					BJY010014534.g	YABBY	AT1G23420.1	2e-51	YABBY family protein
MRJ010001842.g	bHLH	AT1G26945.1	2e-30	bHLH family protein					BJY010014594.g	bZIP	AT5G06839.3	1e-158	bZIP family protein
MRJ010001857.g	NF-YB	AT4G14540.1	4e-65	nuclear factor Y, subunit B3					BJY010014604.g	WRKY	AT5G56270.1	1e-159	WRKY DNA-binding protein 2
MRJ010001889.g	YABBY	AT1G23420.1	3e-54	YABBY family protein					BJY010014609.g	Dof	AT5G60200.1	1e-36	TARGET OF MONOPTEROS 6
MRJ010001942.g	bZIP	AT5G06839.3	1e-158	bZIP family protein					BJY010014661.g	WRKY	AT4G31550.1	1e-113	WRKY DNA-binding protein 11
MRJ010001952.g	WRKY	AT5G56270.1	1e-161	WRKY DNA-binding protein 2					BJY010014708.g	Trihelix	AT3G24860.1	4e-37	Trihelix family protein
MRJ010001960.g	Dof	AT5G60200.1	1e-36	TARGET OF MONOPTEROS 6					BJY010014724.g	bZIP	AT1G45249.1	2e-56	abscisic acid responsive elements-binding factor 2
MRJ010002005.g	WRKY	AT4G31550.1	1e-115	WRKY DNA-binding protein 11					BJY010014774.g	GATA	AT3G21175.2	2e-62	ZIM-like 1
MRJ010002079.g	bZIP	AT1G45249.1	6e-55	abscisic acid responsive elements-binding factor 2					BJY010014790.g	bZIP	AT5G11260.1	8e-48	bZIP family protein
MRJ010002122.g	GATA	AT3G21175.2	8e-65	ZIM-like 1					BJY010014955.g	Dof	AT2G37590.1	1e-43	DNA binding with one finger 2.4
MRJ010002144.g	bZIP	AT5G11260.1	2e-46	bZIP family protein					BJY010015020.g	NF-X1	AT5G05660.1	0	sequence-specific DNA binding transcription factors;zinc ion binding;sequence-specific DNA binding transcription factors
MRJ010002312.g	Dof	AT3G55370.2	5e-42	OBF-binding protein 3					BJY010015034.g	WRKY	AT5G13080.1	2e-17	WRKY DNA-binding protein 75
MRJ010002389.g	WRKY	AT5G13080.1	2e-17	WRKY DNA-binding protein 75					BJY010015035.g	WRKY	AT5G13080.1	3e-17	WRKY DNA-binding protein 75
MRJ010002390.g	WRKY	AT5G13080.1	7e-18	WRKY DNA-binding protein 75					BJY010015062.g	HSF	AT1G46264.1	3e-81	heat shock transcription factor B4
MRJ010002404.g	bHLH	AT4G17880.1	7e-40	bHLH family protein					BJY010015085.g	EIL	AT3G20770.1	1e-156	EIL family protein
MRJ010002405.g	WRKY	AT3G56400.1	3e-25	WRKY DNA-binding protein 70					BJY010015095.g	Dof	AT5G39660.1	4e-67	cycling DOF factor 2
MRJ010002442.g	Dof	AT5G39660.1	1e-73	cycling DOF factor 2					BJY010015124.g	WRKY	AT3G56400.1	7e-26	WRKY DNA-binding protein 70
MRJ010002457.g	EIL	AT3G20770.1	1e-155	EIL family protein					BJY010015125.g	bHLH	AT5G46760.1	2e-31	bHLH family protein
MRJ010002486.g	HSF	AT1G46264.1	3e-81	heat shock transcription factor B4					BJY010015188.g	SRS	AT5G12330.1	4e-70	Lateral root primordium (LRP) protein-related
MRJ010002561.g	TCP	AT1G58100.1	2e-10	TCP family protein					BJY010015221.g	YABBY	AT2G26580.1	2e-15	YABBY family protein
MRJ010002567.g	SRS	AT5G12330.1	2e-72	Lateral root primordium (LRP) protein-related					BJY010015222.g	YABBY	AT2G45190.1	0.003	YABBY family protein
MRJ010002594.g	E2F/DP	AT3G48160.2	1e-107	DP-E2F-like 1					BJY010015254.g	GeBP	AT1G11510.1	1e-20	DNA-binding storekeeper protein-related transcriptional regulator
MRJ010002606.g	bHLH	AT1G18400.1	3e-49	BR enhanced expression 1					BJY010015259.g	E2F/DP	AT3G48160.2	1e-90	DP-E2F-like 1
MRJ010002615.g	LBD	AT3G02550.1	1e-79	LOB domain-containing protein 41					BJY010015276.g	LBD	AT3G02550.1	2e-80	LOB domain-containing protein 41
MRJ010002622.g	GeBP	AT1G11510.1	1e-20	DNA-binding storekeeper protein-related transcriptional regulator					BJY010015280.g	NAC	AT3G18400.1	1e-89	NAC domain containing protein 58
MRJ010002668.g	NF-YB	AT5G23090.4	6e-88	nuclear factor Y, subunit B13					BJY010015283.g	bHLH	AT1G73830.2	2e-49	BR enhanced expression 3
MRJ010002710.g	bHLH	AT1G68810.1	3e-86	bHLH family protein					BJY010015310.g	NF-YB	AT5G23090.4	2e-84	nuclear factor Y, subunit B13
MRJ010002712.g	GRAS	AT3G03450.1	1e-24	RGA-like 2					BJY010015340.g	GRAS	AT4G08250.1	8e-75	GRAS family protein
MRJ010002713.g	GRAS	AT3G03450.1	7e-97	RGA-like 2					BJY010015345.g	GRAS	AT3G03450.1	1e-147	RGA-like 2
MRJ010002719.g	GRAS	AT4G08250.1	2e-79	GRAS family protein					BJY010015347.g	bHLH	AT1G68810.1	4e-78	bHLH family protein
MRJ010002764.g	CAMTA	AT5G64220.2	1e-66	Calmodulin-binding transcription activator protein with CG-1 and Ankyrin domains					BJY010015418.g	CAMTA	AT5G64220.2	2e-68	Calmodulin-binding transcription activator protein with CG-1 and Ankyrin domains
MRJ010003068.g	NF-YC	AT1G54830.3	4e-24	nuclear factor Y, subunit C3					BJY010015500.g	bHLH	AT3G28857.1	4e-28	bHLH family protein
MRJ010003128.g	FAR1	AT4G38180.1	4e-30	FAR1-related sequence 5					BJY010015502.g	bHLH	AT3G28857.1	1e-29	bHLH family protein
MRJ010003156.g	bHLH	AT1G69010.1	1e-61	BES1-interacting Myc-like protein 2					BJY010015789.g	bHLH	AT1G69010.1	8e-58	BES1-interacting Myc-like protein 2
MRJ010003261.g	bZIP	AT3G56850.1	2e-19	ABA-responsive element binding protein 3					BJY010015883.g	bZIP	AT2G17770.2	4e-19	basic region/leucine zipper motif 27
MRJ010003267.g	FAR1	AT4G38180.1	2e-97	FAR1-related sequence 5					BJY010015889.g	FAR1	AT4G38180.1	1e-35	FAR1-related sequence 5
MRJ010003287.g	NAC	AT3G17730.1	5e-28	NAC domain containing protein 57					BJY010015930.g	bHLH	AT5G54680.1	6e-61	bHLH family protein
MRJ010003306.g	bHLH	AT5G54680.1	4e-60	bHLH family protein					BJY010015976.g	NAC	AT5G04410.1	5e-16	NAC domain containing protein 2
MRJ010003356.g	NAC	AT5G04410.1	1e-16	NAC domain containing protein 2					BJY010015984.g	LBD	AT2G42430.1	2e-60	lateral organ boundaries-domain 16
MRJ010003363.g	LBD	AT2G42430.1	2e-60	lateral organ boundaries-domain 16					BJY010016012.g	LBD	AT3G13850.1	3e-25	LOB domain-containing protein 22
MRJ010003392.g	LBD	AT3G13850.1	3e-25	LOB domain-containing protein 22					BJY010016030.g	HSF	AT5G16820.2	1e-132	heat shock factor 3
MRJ010003412.g	HSF	AT5G16820.2	1e-135	heat shock factor 3					BJY010016062.g	SBP	AT5G43270.1	7e-52	squamosa promoter binding protein-like 2
MRJ010003449.g	SBP	AT5G43270.1	8e-55	squamosa promoter binding protein-like 2					BJY010016077.g	WRKY	AT4G31550.1	1e-96	WRKY DNA-binding protein 11
MRJ010003466.g	WRKY	AT4G31550.1	2e-86	WRKY DNA-binding protein 11					BJY010016104.g	Trihelix	AT3G54390.1	1e-65	sequence-specific DNA binding transcription factors
MRJ010003487.g	Trihelix	AT3G54390.1	7e-65	sequence-specific DNA binding transcription factors					BJY010016176.g	NF-YC	AT1G08970.3	6e-43	nuclear factor Y, subunit C9
MRJ010003568.g	NF-YC	AT1G08970.3	3e-42	nuclear factor Y, subunit C9					BJY010016219.g	bZIP	AT1G75390.1	8e-46	basic leucine-zipper 44
MRJ010003607.g	bZIP	AT1G75390.1	8e-46	basic leucine-zipper 44					BJY010016300.g	WRKY	AT3G04670.1	3e-90	WRKY DNA-binding protein 39
MRJ010003693.g	WRKY	AT2G30590.1	3e-94	WRKY DNA-binding protein 21					BJY010016301.g	bHLH	AT5G43650.1	5e-16	bHLH family protein
MRJ010003694.g	bHLH	AT5G43650.1	4e-15	bHLH family protein					BJY010016345.g	LBD	AT3G02550.1	5e-86	LOB domain-containing protein 41
MRJ010003748.g	LBD	AT3G02550.1	3e-88	LOB domain-containing protein 41					BJY010016363.g	Dof	AT5G65590.1	8e-54	Dof family protein
MRJ010003766.g	Dof	AT5G65590.1	6e-56	Dof family protein					BJY010016378.g	NF-YA	AT5G12840.2	2e-50	nuclear factor Y, subunit A1
MRJ010003779.g	NF-YA	AT5G12840.2	4e-51	nuclear factor Y, subunit A1					BJY010016394.g	WRKY	AT4G26640.2	1e-126	WRKY family protein
MRJ010003794.g	WRKY	AT4G26640.2	1e-128	WRKY family protein					BJY010016408.g	GRAS	AT4G36710.1	3e-63	GRAS family protein
MRJ010003806.g	GRAS	AT4G36710.1	8e-72	GRAS family protein					BJY010016413.g	BES1	AT1G75080.2	3e-84	BES1 family protein
MRJ010003811.g	BES1	AT1G75080.2	1e-54	BES1 family protein					BJY010016417.g	NAC	AT5G04410.1	5e-15	NAC domain containing protein 2
MRJ010003815.g	NAC	AT4G35580.1	1e-15	NAC transcription factor-like 9					BJY010016443.g	bHLH	AT2G14760.1	1e-47	bHLH family protein
MRJ010003848.g	LBD	AT5G67420.1	1e-72	LOB domain-containing protein 37					BJY010016445.g	LBD	AT5G67420.1	1e-73	LOB domain-containing protein 37
MRJ010003934.g	bHLH	AT4G37850.1	2e-70	bHLH family protein					BJY010016524.g	bHLH	AT4G37850.1	6e-67	bHLH family protein
MRJ010003972.g	bHLH	AT1G68810.1	1e-77	bHLH family protein					BJY010016562.g	bHLH	AT1G68810.1	2e-74	bHLH family protein
MRJ010003982.g	HSF	AT1G46264.1	1e-94	heat shock transcription factor B4					BJY010016572.g	HSF	AT1G46264.1	4e-92	heat shock transcription factor B4
MRJ010003983.g	bZIP	AT1G45249.1	1e-101	abscisic acid responsive elements-binding factor 2					BJY010016573.g	bZIP	AT1G45249.1	6e-82	abscisic acid responsive elements-binding factor 2
MRJ010004008.g	bHLH	AT1G72210.1	5e-77	bHLH family protein					BJY010016592.g	bHLH	AT1G72210.1	6e-77	bHLH family protein
MRJ010004051.g	bZIP	AT5G10030.1	1e-175	TGACG motif-binding factor 4					BJY010016638.g	bZIP	AT5G10030.1	1e-170	TGACG motif-binding factor 4
MRJ010004100.g	WRKY	AT4G31550.1	1e-114	WRKY DNA-binding protein 11					BJY010016685.g	WRKY	AT4G31550.1	1e-114	WRKY DNA-binding protein 11
MRJ010004101.g	bHLH	AT5G57150.1	4e-73	bHLH family protein					BJY010016686.g	bHLH	AT5G57150.2	9e-62	bHLH family protein
MRJ010004118.g	SBP	AT5G43270.1	1e-57	squamosa promoter binding protein-like 2					BJY010016703.g	SBP	AT5G43270.1	1e-53	squamosa promoter binding protein-like 2
MRJ010004181.g	bZIP	AT3G30530.1	1e-21	basic leucine-zipper 42					BJY010016757.g	bZIP	AT3G30530.1	1e-21	basic leucine-zipper 42
MRJ010004182.g	bHLH	AT1G69010.1	1e-33	BES1-interacting Myc-like protein 2					BJY010016758.g	bHLH	AT5G08130.6	1e-57	bHLH family protein
MRJ010004220.g	bHLH	AT2G42280.1	7e-66	bHLH family protein					BJY010016797.g	bHLH	AT2G42280.1	3e-64	bHLH family protein
MRJ010004231.g	bZIP	AT5G06839.3	0	bZIP family protein					BJY010016807.g	bZIP	AT5G06839.3	1e-180	bZIP family protein
MRJ010004232.g	EIL	AT1G73730.1	1e-160	ETHYLENE-INSENSITIVE3-like 3					BJY010016808.g	EIL	AT1G73730.1	1e-154	ETHYLENE-INSENSITIVE3-like 3
MRJ010004234.g	SBP	AT3G57920.1	2e-55	squamosa promoter binding protein-like 15					BJY010016810.g	SBP	AT3G57920.1	3e-55	squamosa promoter binding protein-like 15
MRJ010004341.g	bHLH	AT1G61660.1	1e-46	bHLH family protein					BJY010016870.g	bHLH	AT1G61660.1	5e-46	bHLH family protein
MRJ010004394.g	Dof	AT5G60200.1	3e-36	TARGET OF MONOPTEROS 6					BJY010016920.g	bHLH	AT1G61660.1	8e-46	bHLH family protein
MRJ010004395.g	Dof	AT5G66940.1	1e-26	Dof family protein					BJY010016932.g	bHLH	AT1G61660.1	4e-50	bHLH family protein
MRJ010004448.g	LBD	AT3G47870.1	3e-37	LOB domain-containing protein 27					BJY010016941.g	GRAS	AT5G48150.1	1e-166	GRAS family protein
MRJ010004466.g	bHLH	AT4G02590.3	3e-80	bHLH family protein					BJY010016983.g	Dof	AT5G60200.1	1e-35	TARGET OF MONOPTEROS 6
MRJ010004482.g	CPP	AT3G22780.1	1e-120	Tesmin/TSO1-like CXC domain-containing protein					BJY010016984.g	Dof	AT5G60200.1	2e-26	TARGET OF MONOPTEROS 6
MRJ010004548.g	bHLH	AT2G43010.2	6e-45	phytochrome interacting factor 4					BJY010017031.g	LBD	AT3G47870.1	3e-37	LOB domain-containing protein 27
MRJ010004558.g	LBD	AT1G31320.1	4e-60	LOB domain-containing protein 4					BJY010017049.g	bHLH	AT4G02590.3	7e-76	bHLH family protein
MRJ010004606.g	Dof	AT5G65590.1	1e-37	Dof family protein					BJY010017064.g	CPP	AT4G14770.1	1e-116	TESMIN/TSO1-like CXC 2
MRJ010004608.g	LBD	AT5G66870.1	1e-44	ASYMMETRIC LEAVES 2-like 1					BJY010017120.g	bHLH	AT2G43010.2	7e-45	phytochrome interacting factor 4
MRJ010004622.g	bHLH	AT3G19500.1	1e-40	bHLH family protein					BJY010017129.g	LBD	AT1G31320.1	2e-59	LOB domain-containing protein 4
MRJ010004638.g	bHLH	AT2G16910.1	5e-23	bHLH family protein					BJY010017159.g	Dof	AT5G65590.1	2e-37	Dof family protein
MRJ010004656.g	NF-YB	AT4G14540.1	1e-73	nuclear factor Y, subunit B3					BJY010017199.g	NF-YB	AT4G14540.1	1e-66	nuclear factor Y, subunit B3
MRJ010004702.g	bHLH	AT1G26945.1	2e-22	bHLH family protein					BJY010017236.g	bHLH	AT1G26945.1	2e-22	bHLH family protein
MRJ010004794.g	ZF-HD	AT4G24660.1	3e-61	homeobox protein 22					BJY010017240.g	NAC	AT5G07680.2	5e-24	NAC domain containing protein 80
MRJ010004798.g	WRKY	AT4G04450.1	6e-93	WRKY family protein					BJY010017309.g	ZF-HD	AT4G24660.1	2e-60	homeobox protein 22
MRJ010004825.g	bHLH	AT1G29950.1	4e-30	bHLH family protein					BJY010017314.g	WRKY	AT4G04450.1	2e-96	WRKY family protein
MRJ010004826.g	WRKY	AT4G18170.1	1e-59	WRKY DNA-binding protein 28					BJY010017337.g	bHLH	AT1G29950.1	8e-27	bHLH family protein
MRJ010004828.g	bZIP	AT3G58120.1	4e-54	bZIP family protein					BJY010017338.g	WRKY	AT4G18170.1	2e-58	WRKY DNA-binding protein 28
MRJ010004834.g	NAC	AT4G28500.1	1e-119	NAC domain containing protein 73					BJY010017341.g	bZIP	AT3G58120.1	4e-54	bZIP family protein
MRJ010004842.g	Dof	AT2G34140.1	2e-40	Dof family protein					BJY010017347.g	NAC	AT4G28500.1	1e-116	NAC domain containing protein 73
MRJ010004858.g	CPP	AT4G29000.1	1e-86	Tesmin/TSO1-like CXC domain-containing protein					BJY010017355.g	Dof	AT2G34140.1	2e-40	Dof family protein
MRJ010004863.g	CPP	AT4G29000.1	1e-147	Tesmin/TSO1-like CXC domain-containing protein					BJY010017371.g	CPP	AT4G29000.1	1e-146	Tesmin/TSO1-like CXC domain-containing protein
MRJ010004906.g	GATA	AT4G32890.1	5e-64	GATA transcription factor 9					BJY010017412.g	GATA	AT4G32890.1	4e-65	GATA transcription factor 9
MRJ010004918.g	FAR1	AT4G38180.1	1e-126	FAR1-related sequence 5					BJY010017429.g	WRKY	AT3G58710.1	1e-51	WRKY DNA-binding protein 69
MRJ010004929.g	WRKY	AT1G29280.1	3e-54	WRKY DNA-binding protein 65					BJY010017434.g	HSF	AT3G24520.1	5e-60	heat shock transcription factor C1
MRJ010004934.g	HSF	AT3G24520.1	2e-63	heat shock transcription factor C1					BJY010017438.g	WRKY	AT2G46130.1	1e-50	WRKY DNA-binding protein 43
MRJ010004937.g	WRKY	AT2G46130.1	1e-50	WRKY DNA-binding protein 43					BJY010017484.g	Nin-like	AT5G66990.1	1e-38	RWP-RK domain-containing protein
MRJ010004998.g	Nin-like	AT5G53040.1	1e-38	RWP-RK domain-containing protein					BJY010017512.g	WRKY	AT5G26170.1	3e-37	WRKY DNA-binding protein 50
MRJ010005026.g	WRKY	AT5G26170.1	3e-37	WRKY DNA-binding protein 50					BJY010017516.g	WRKY	AT5G64810.1	1e-39	WRKY DNA-binding protein 51
MRJ010005030.g	WRKY	AT5G64810.1	3e-40	WRKY DNA-binding protein 51					BJY020003409.g	WRKY	AT5G56270.1	1e-136	WRKY DNA-binding protein 2
MRJ010005054.g	LBD	AT5G63090.2	1e-35	LBD family protein					BJY020003453.g	NF-YB	AT5G47670.2	2e-57	nuclear factor Y, subunit B6
MRJ010005071.g	LBD	AT5G63090.2	1e-35	LBD family protein					BJY020003475.g	bHLH	AT2G24260.1	1e-41	LJRHL1-like 1
MRJ010005077.g	LBD	AT5G63090.2	1e-35	LBD family protein					BJY020003478.g	WRKY	AT4G31800.2	6e-59	WRKY DNA-binding protein 18
MRJ010005079.g	LBD	AT5G63090.2	1e-35	LBD family protein					BJY020003575.g	SBP	AT5G43270.1	4e-56	squamosa promoter binding protein-like 2
MRJ020014477.g	bHLH	AT4G34530.1	7e-56	cryptochrome-interacting basic-helix-loop-helix 1					BJY020003590.g	bHLH	AT5G58010.1	1e-57	LJRHL1-like 3
MRJ020014481.g	ZF-HD	AT4G24660.1	4e-59	homeobox protein 22					BJY020003625.g	bZIP	AT3G30530.1	2e-24	basic leucine-zipper 42
MRJ020014524.g	NF-YC	AT5G63470.2	3e-36	nuclear factor Y, subunit C4					BJY020003774.g	bZIP	AT3G62420.1	2e-46	basic region/leucine zipper motif 53
MRJ020014591.g	GRAS	AT1G14920.1	0	GRAS family protein					BJY020003791.g	GeBP	AT5G28040.1	2e-67	DNA-binding storekeeper protein-related transcriptional regulator
MRJ020014642.g	bHLH	AT1G72210.1	6e-77	bHLH family protein					BJY020003802.g	SRS	AT5G12330.4	6e-65	Lateral root primordium (LRP) protein-related
MRJ020014670.g	CAMTA	AT2G22300.2	0	signal responsive 1					BJY020003803.g	bHLH	AT3G56970.1	2e-33	bHLH family protein
MRJ020014721.g	bHLH	AT1G26945.1	3e-30	bHLH family protein					BJY020003830.g	NF-YB	AT1G09030.1	4e-41	nuclear factor Y, subunit B4
MRJ020014725.g	bHLH	AT1G26945.1	3e-30	bHLH family protein					BJY020003839.g	bZIP	AT2G40950.1	1e-102	bZIP family protein
MRJ020014727.g	bHLH	AT1G26945.1	7e-30	bHLH family protein					BJY020003853.g	HRT-like	AT5G56780.1	4e-37	effector of transcription2
MRJ020014738.g	Dof	AT3G47500.1	4e-84	cycling DOF factor 3					BJY020003854.g	HRT-like	AT5G56780.1	3e-70	effector of transcription2
MRJ020014841.g	GRAS	AT3G13840.1	1e-127	GRAS family protein					BJY020003863.g	bZIP	AT3G12250.1	1e-169	TGACG motif-binding factor 6
MRJ020014869.g	FAR1	AT2G27110.2	1e-145	FAR1-related sequence 3					BJY020003883.g	bZIP	AT3G56850.1	5e-71	ABA-responsive element binding protein 3
MRJ020014871.g	ZF-HD	AT4G24660.1	5e-20	homeobox protein 22					BJY020003973.g	Trihelix	AT2G38250.1	1e-52	Trihelix family protein
MRJ020014910.g	NAC	AT1G25580.1	2e-50	NAC family protein					BJY020003978.g	S1Fa-like	AT2G37120.1	1e-14	S1FA-like DNA-binding protein
MRJ020014913.g	GeBP	AT3G04930.2	2e-15	DNA-binding storekeeper protein-related transcriptional regulator					BJY020003981.g	LBD	AT2G28500.1	6e-28	LOB domain-containing protein 11
MRJ020014957.g	bHLH	AT5G50915.2	5e-52	bHLH family protein					BJY020003982.g	LBD	AT2G28500.1	7e-20	LOB domain-containing protein 11
MRJ020014964.g	bHLH	AT3G26744.1	1e-109	bHLH family protein					BJY020004025.g	Dof	AT3G55370.1	4e-44	OBF-binding protein 3
MRJ020014983.g	GRAS	AT1G21450.1	0	SCARECROW-like 1					BJY020004032.g	GRAS	AT2G37650.1	0	GRAS family protein
MRJ020015011.g	bHLH	AT3G07340.1	2e-70	bHLH family protein					BJY020004034.g	WRKY	AT5G43290.1	3e-40	WRKY DNA-binding protein 49
MRJ020015106.g	GRAS	AT4G37650.1	1e-125	GRAS family protein					BJY020004111.g	WRKY	AT4G01250.1	7e-43	WRKY family protein
MRJ020015108.g	FAR1	AT1G52520.1	1e-139	FAR1-related sequence 6					BJY020004125.g	bHLH	AT5G53210.1	3e-99	bHLH family protein
MRJ020015134.g	FAR1	AT1G10240.1	0	FAR1-related sequence 11					BJY020004139.g	TCP	AT3G15030.2	1e-95	TCP family protein
MRJ020015149.g	FAR1	AT4G38180.1	1e-108	FAR1-related sequence 5					BJY020004160.g	bHLH	AT4G20970.1	6e-32	bHLH family protein
MRJ020015213.g	bZIP	AT1G43700.1	2e-65	VIRE2-interacting protein 1					BJY020004219.g	NF-YC	AT5G43250.1	5e-35	nuclear factor Y, subunit C13
MRJ020015275.g	Trihelix	AT1G21200.1	4e-54	sequence-specific DNA binding transcription factors					BJY020004281.g	WRKY	AT1G30650.1	7e-82	WRKY DNA-binding protein 14
MRJ020015296.g	WRKY	AT1G62300.1	1e-137	WRKY family protein					BJY020004345.g	Dof	AT3G61850.4	2e-47	Dof family protein
MRJ020015303.g	Nin-like	AT4G35590.1	9e-07	RWP-RK domain-containing protein					BJY020004355.g	GATA	AT5G66320.2	9e-40	GATA transcription factor 5
MRJ020015306.g	HSF	AT3G24520.1	7e-13	heat shock transcription factor C1					BJY020004491.g	E2F/DP	AT5G03415.1	1e-129	Transcription factor DP
MRJ020015315.g	bHLH	AT1G29950.1	2e-19	bHLH family protein					BJY020004631.g	bZIP	AT4G35900.1	2e-13	bZIP family protein
MRJ020015380.g	WRKY	AT4G01250.1	1e-55	WRKY family protein					BJY020004692.g	NF-YB	AT1G09030.1	5e-20	nuclear factor Y, subunit B4
MRJ020015449.g	bHLH	AT1G68810.1	8e-45	bHLH family protein					BJY020004790.g	LBD	AT3G58190.1	7e-64	lateral organ boundaries-domain 29
MRJ020015487.g	FAR1	AT4G38180.1	1e-131	FAR1-related sequence 5					BJY020004856.g	GRAS	AT5G52510.1	7e-97	SCARECROW-like 8
MRJ020015680.g	LBD	AT2G30130.1	5e-75	LBD family protein					BJY020004900.g	bHLH	AT2G31280.1	2e-55	conserved peptide upstream open reading frame 7
MRJ020015704.g	WRKY	AT3G56400.1	4e-24	WRKY DNA-binding protein 70					BJY020004930.g	Trihelix	AT1G76890.2	1e-114	Trihelix family protein
MRJ020015708.g	bZIP	AT1G75390.1	9e-44	basic leucine-zipper 44					BJY020004993.g	GATA	AT4G17570.3	2e-56	GATA transcription factor 26
MRJ020015731.g	EIL	AT3G20770.1	0	EIL family protein					BJY020005017.g	FAR1	AT4G38180.1	4e-42	FAR1-related sequence 5
MRJ020015738.g	bZIP	AT3G56850.1	1e-41	ABA-responsive element binding protein 3					BJY020005035.g	bHLH	AT1G32640.1	1e-172	bHLH family protein
MRJ020015813.g	LFY	AT5G61850.1	1e-134	floral meristem identity control protein LEAFY (LFY)					BJY020005051.g	SAP	AT5G35770.1	1e-93	SAP family protein
MRJ020015818.g	Trihelix	AT2G33550.1	1e-82	Trihelix family protein					BJY020005059.g	GRAS	AT5G41920.1	1e-160	GRAS family protein
MRJ020015827.g	bHLH	AT3G26744.1	1e-126	bHLH family protein					BJY020005083.g	SBP	AT3G15270.1	2e-38	squamosa promoter binding protein-like 5
MRJ020015836.g	bHLH	AT1G26260.3	8e-50	cryptochrome-interacting basic-helix-loop-helix 5					BJY020005209.g	bHLH	AT1G27740.1	2e-51	root hair defective 6-like 4
MRJ020015860.g	TCP	AT3G27010.1	2e-63	TCP family protein					BJY020005229.g	bZIP	AT2G22850.1	1e-14	basic leucine-zipper 6
MRJ020015866.g	NF-YC	AT5G63470.2	2e-65	nuclear factor Y, subunit C4					BJY020005245.g	bHLH	AT4G37850.1	2e-47	bHLH family protein
MRJ020015894.g	WRKY	AT1G13960.1	1e-137	WRKY DNA-binding protein 4					BJY020005260.g	NAC	AT2G43000.1	3e-60	NAC domain containing protein 42
MRJ020015922.g	GRAS	AT3G49950.1	1e-169	GRAS family protein					BJY020005421.g	bHLH	AT4G02590.3	7e-75	bHLH family protein
MRJ020015927.g	bHLH	AT2G14760.1	1e-54	bHLH family protein					BJY020005592.g	SRS	AT1G75520.1	6e-65	SHI-related sequence 5
MRJ020015982.g	ZF-HD	AT2G02540.1	7e-76	homeobox protein 21					BJY020005626.g	WRKY	AT4G39410.1	9e-59	WRKY DNA-binding protein 13
MRJ020016026.g	NAC	AT5G64530.1	3e-34	xylem NAC domain 1					BJY020005630.g	Whirly	AT1G14410.1	1e-106	ssDNA-binding transcriptional regulator
MRJ020016090.g	YABBY	AT2G45190.1	0.002	YABBY family protein					BJY020005631.g	WRKY	AT5G15130.1	7e-85	WRKY DNA-binding protein 72
MRJ020016103.g	WRKY	AT4G11070.1	2e-36	WRKY family protein					BJY020005646.g	bHLH	AT5G56960.1	8e-46	bHLH family protein
MRJ020016109.g	NF-YB	AT2G37060.1	5e-62	nuclear factor Y, subunit B8					BJY020005753.g	NAC	AT1G79580.1	4e-27	NAC family protein
MRJ020016117.g	NAC	AT2G33480.1	2e-26	NAC domain containing protein 41					BJY020005766.g	WRKY	AT4G23810.1	1e-37	WRKY family protein
MRJ020016135.g	bHLH	AT2G28160.1	3e-48	FER-like regulator of iron uptake					BJY020005789.g	WRKY	AT4G01250.1	5e-63	WRKY family protein
MRJ020016160.g	bHLH	AT3G24140.1	1e-100	bHLH family protein					BJY020005821.g	bHLH	AT1G01260.1	1e-132	bHLH family protein
MRJ020016181.g	bHLH	AT3G07340.1	1e-74	bHLH family protein					BJY020005847.g	LBD	AT3G13850.1	2e-29	LOB domain-containing protein 22
MRJ020016184.g	HSF	AT4G13980.1	4e-72	HSF family protein					BJY020005870.g	WRKY	AT5G43290.1	1e-43	WRKY DNA-binding protein 49
MRJ020016202.g	bHLH	AT2G28160.1	8e-44	FER-like regulator of iron uptake					BJY020005960.g	LBD	AT1G07900.1	2e-68	LOB domain-containing protein 1
MRJ020016275.g	ZF-HD	AT1G14440.1	3e-45	homeobox protein 31					BJY020005979.g	Trihelix	AT2G38250.1	3e-47	Trihelix family protein
MRJ020016291.g	Nin-like	AT2G43500.1	0	Nin-like family protein					BJY020006035.g	bHLH	AT5G57150.1	1e-80	bHLH family protein
MRJ020016392.g	LBD	AT5G63090.2	2e-73	LBD family protein					BJY020006036.g	bHLH	AT5G57150.1	5e-42	bHLH family protein
MRJ020016501.g	TCP	AT3G18550.2	1e-28	TCP family protein					BJY020006037.g	bHLH	AT5G57150.3	3e-23	bHLH family protein
MRJ020016534.g	CAMTA	AT2G22300.2	0	signal responsive 1					BJY020006043.g	WRKY	AT4G31550.1	1e-114	WRKY DNA-binding protein 11
MRJ020016590.g	Dof	AT5G62430.1	2e-49	cycling DOF factor 1					BJY020006121.g	WRKY	AT1G80840.1	5e-56	WRKY DNA-binding protein 40
MRJ020016642.g	NF-YA	AT1G72830.1	3e-42	nuclear factor Y, subunit A3					BJY020006122.g	WRKY	AT1G80840.1	1e-63	WRKY DNA-binding protein 40
MRJ020016649.g	BBR-BPC	AT1G14685.1	7e-61	basic pentacysteine 2					BJY020006125.g	bHLH	AT2G24260.1	1e-51	LJRHL1-like 1
MRJ020016767.g	bZIP	AT1G06070.1	1e-129	bZIP family protein					BJY020006221.g	bHLH	AT1G72210.1	9e-76	bHLH family protein
MRJ020016770.g	FAR1	AT1G52520.1	1e-146	FAR1-related sequence 6					BJY020006297.g	HSF	AT1G46264.1	1e-95	heat shock transcription factor B4
MRJ020016943.g	CPP	AT4G14770.1	9e-30	TESMIN/TSO1-like CXC 2					BJY020006307.g	bHLH	AT1G68810.1	3e-66	bHLH family protein
MRJ020016956.g	bHLH	AT4G09820.1	2e-34	bHLH family protein					BJY020006326.g	TCP	AT1G67260.2	3e-25	TCP family protein
MRJ020016997.g	WRKY	AT4G01250.1	8e-15	WRKY family protein					BJY020006423.g	FAR1	AT2G27110.2	2e-76	FAR1-related sequence 3
MRJ020017020.g	LBD	AT1G07900.1	4e-53	LOB domain-containing protein 1					BJY020006430.g	YABBY	AT1G08465.1	3e-48	YABBY family protein
MRJ020017152.g	NF-YB	AT5G47670.2	3e-49	nuclear factor Y, subunit B6					BJY020006433.g	NF-YA	AT3G05690.1	3e-40	nuclear factor Y, subunit A2
MRJ020017175.g	bHLH	AT3G47640.2	9e-34	bHLH family protein					BJY020006463.g	bZIP	AT3G49760.1	6e-18	basic leucine-zipper 5
MRJ020017251.g	WRKY	AT1G68150.1	2e-67	WRKY DNA-binding protein 9					BJY020006534.g	WRKY	AT5G15130.1	5e-88	WRKY DNA-binding protein 72
MRJ020017262.g	ZF-HD	AT4G24660.1	1e-69	homeobox protein 22					BJY020006559.g	GATA	AT4G26150.1	2e-25	cytokinin-responsive gata factor 1
MRJ020017332.g	FAR1	AT4G38180.1	2e-80	FAR1-related sequence 5					BJY020006563.g	bHLH	AT5G56960.1	1e-32	bHLH family protein
MRJ020017358.g	Trihelix	AT1G76890.2	2e-09	Trihelix family protein					BJY020006609.g	HSF	AT3G24520.1	3e-64	heat shock transcription factor C1
MRJ020017368.g	Dof	AT5G60200.1	2e-36	TARGET OF MONOPTEROS 6					BJY020006618.g	GATA	AT4G26150.1	1e-33	cytokinin-responsive gata factor 1
MRJ020017404.g	WRKY	AT5G26170.1	5e-40	WRKY DNA-binding protein 50					BJY020006623.g	Dof	AT1G51700.1	3e-43	DOF zinc finger protein 1
MRJ020017440.g	CAMTA	AT3G16940.1	2e-53	calmodulin binding;transcription regulators					BJY020006631.g	NAC	AT4G29230.1	1e-128	NAC domain containing protein 75
MRJ020017444.g	CAMTA	AT4G16150.1	0	calmodulin binding;transcription regulators					BJY020006647.g	BES1	AT1G78700.1	1e-116	BES1/BZR1 homolog 4
MRJ020017454.g	bZIP	AT3G62420.1	9e-53	basic region/leucine zipper motif 53					BJY020006662.g	WRKY	AT5G26170.1	3e-38	WRKY DNA-binding protein 50
MRJ020017505.g	GATA	AT2G45050.1	4e-57	GATA transcription factor 2					BJY020006674.g	WRKY	AT4G39410.1	7e-58	WRKY DNA-binding protein 13
MRJ020017523.g	WRKY	AT4G24240.1	1e-45	WRKY DNA-binding protein 7					BJY020006707.g	bZIP	AT5G11260.1	1e-54	bZIP family protein
MRJ020017563.g	bHLH	AT5G41315.1	1e-111	bHLH family protein					BJY020006805.g	bHLH	AT1G68810.1	3e-41	bHLH family protein
MRJ020017636.g	bZIP	AT4G38900.3	1e-102	bZIP family protein					BJY020006855.g	VOZ	AT1G28520.2	1e-179	vascular plant one zinc finger protein
MRJ020017666.g	Dof	AT4G24060.1	3e-52	Dof family protein					BJY020006865.g	WRKY	AT1G62300.1	1e-39	WRKY family protein
MRJ020017760.g	LBD	AT4G00210.1	2e-44	LOB domain-containing protein 31					BJY020006888.g	BBR-BPC	AT2G01930.1	1e-78	basic pentacysteine1
MRJ020017816.g	SBP	AT3G57920.1	7e-41	squamosa promoter binding protein-like 15					BJY020006911.g	NAC	AT5G61430.1	8e-21	NAC domain containing protein 100
MRJ020017822.g	NF-YC	AT1G56170.1	4e-67	nuclear factor Y, subunit C2					BJY020006920.g	bHLH	AT1G26945.1	2e-31	bHLH family protein
MRJ020017826.g	NF-YC	AT1G54830.3	1e-20	nuclear factor Y, subunit C3					BJY020006952.g	bHLH	AT3G50330.1	1e-44	bHLH family protein
MRJ020017846.g	bZIP	AT1G75390.1	3e-40	basic leucine-zipper 44					BJY030019787.g	bHLH	AT4G34530.1	1e-47	cryptochrome-interacting basic-helix-loop-helix 1
MRJ020017869.g	bHLH	AT3G56970.1	3e-28	bHLH family protein					BJY030019791.g	ZF-HD	AT4G24660.1	6e-56	homeobox protein 22
MRJ020017906.g	bHLH	AT3G21330.1	2e-53	bHLH family protein					BJY030019797.g	ZF-HD	AT4G24660.1	3e-27	homeobox protein 22
MRJ020017909.g	bHLH	AT3G21330.1	1e-54	bHLH family protein					BJY030019836.g	bHLH	AT1G66470.1	3e-57	ROOT HAIR DEFECTIVE6
MRJ020017917.g	GATA	AT4G26150.1	1e-31	cytokinin-responsive gata factor 1					BJY030019866.g	NF-YC	AT5G63470.2	2e-36	nuclear factor Y, subunit C4
MRJ030018034.g	bZIP	AT4G36730.1	1e-43	G-box binding factor 1					BJY030019934.g	GRAS	AT2G01570.1	0	GRAS family protein
MRJ030018042.g	SAP	AT5G35770.1	1e-103	SAP family protein					BJY030019983.g	bHLH	AT1G72210.1	2e-75	bHLH family protein
MRJ030018089.g	TCP	AT3G02150.1	2e-43	plastid transcription factor 1					BJY030020011.g	CAMTA	AT2G22300.2	0	signal responsive 1
MRJ030018117.g	WRKY	AT2G03340.1	1e-118	WRKY DNA-binding protein 3					BJY030020051.g	bHLH	AT1G26945.1	7e-32	bHLH family protein
MRJ030018125.g	bHLH	AT3G19500.1	1e-46	bHLH family protein					BJY030020061.g	Dof	AT5G39660.1	7e-83	cycling DOF factor 2
MRJ030018138.g	LBD	AT5G67420.1	3e-56	LOB domain-containing protein 37					BJY030020138.g	GRAS	AT3G13840.1	1e-107	GRAS family protein
MRJ030018148.g	Dof	AT5G65590.1	7e-30	Dof family protein					BJY030020165.g	FAR1	AT2G27110.2	2e-75	FAR1-related sequence 3
MRJ030018153.g	Dof	AT5G66940.1	2e-32	Dof family protein					BJY030020167.g	ZF-HD	AT4G24660.1	8e-29	homeobox protein 22
MRJ030018178.g	bZIP	AT3G62420.1	2e-14	basic region/leucine zipper motif 53					BJY030020190.g	NAC	AT1G25580.1	9e-48	NAC family protein
MRJ030018221.g	Trihelix	AT2G35640.1	1e-57	Trihelix family protein					BJY030020193.g	GeBP	AT4G00390.1	2e-15	DNA-binding storekeeper protein-related transcriptional regulator
MRJ030018224.g	NAC	AT2G43000.1	9e-81	NAC domain containing protein 42					BJY030020230.g	bHLH	AT5G50915.2	1e-51	bHLH family protein
MRJ030018226.g	LBD	AT1G31320.1	1e-57	LOB domain-containing protein 4					BJY030020233.g	bHLH	AT3G26744.1	1e-102	bHLH family protein
MRJ030018256.g	bHLH	AT2G20180.2	4e-49	phytochrome interacting factor 3-like 5					BJY030020251.g	GRAS	AT1G21450.1	0	SCARECROW-like 1
MRJ030018276.g	NF-YA	AT1G30500.2	1e-53	nuclear factor Y, subunit A7					BJY030020275.g	bHLH	AT3G07340.1	2e-57	bHLH family protein
MRJ030018289.g	TCP	AT4G18390.1	1e-66	TEOSINTE BRANCHED 1, cycloidea and PCF transcription factor 2					BJY030020361.g	GRAS	AT4G37650.1	1e-123	GRAS family protein
MRJ030018297.g	NF-YA	AT5G06510.3	2e-36	nuclear factor Y, subunit A10					BJY030020363.g	FAR1	AT1G52520.1	2e-75	FAR1-related sequence 6
MRJ030018306.g	YABBY	AT1G08465.1	1e-46	YABBY family protein					BJY030020381.g	FAR1	AT1G10240.1	0	FAR1-related sequence 11
MRJ030018338.g	GATA	AT5G25830.1	1e-39	GATA transcription factor 12					BJY030020390.g	FAR1	AT4G38180.1	2e-21	FAR1-related sequence 5
MRJ030018367.g	HSF	AT3G22830.1	1e-106	heat shock transcription factor A6B					BJY030020455.g	bZIP	AT1G43700.1	2e-65	VIRE2-interacting protein 1
MRJ030018377.g	bZIP	AT5G28770.2	2e-50	bZIP family protein					BJY030020515.g	Trihelix	AT1G21200.1	1e-51	sequence-specific DNA binding transcription factors
MRJ030018451.g	LBD	AT1G07900.1	4e-43	LOB domain-containing protein 1					BJY030020537.g	WRKY	AT1G62300.1	1e-134	WRKY family protein
MRJ030018463.g	SBP	AT5G50670.1	3e-48	SBP family protein					BJY030020546.g	Nin-like	AT4G35590.1	5e-10	RWP-RK domain-containing protein
MRJ030018502.g	HSF	AT4G18880.1	1e-85	heat shock transcription factor A4A					BJY030020549.g	HSF	AT3G24520.1	2e-14	heat shock transcription factor C1
MRJ030018540.g	Trihelix	AT3G58630.1	2e-58	sequence-specific DNA binding transcription factors					BJY030020556.g	bHLH	AT1G29950.1	5e-16	bHLH family protein
MRJ030018541.g	Dof	AT2G34140.1	4e-35	Dof family protein					BJY030020623.g	WRKY	AT4G01250.1	1e-21	WRKY family protein
MRJ030018545.g	NAC	AT4G28500.1	1e-114	NAC domain containing protein 73					BJY030020679.g	NAC	AT1G79580.1	3e-27	NAC family protein
MRJ030018606.g	bHLH	AT4G37850.1	7e-30	bHLH family protein					BJY030020683.g	bHLH	AT1G68810.1	4e-42	bHLH family protein
MRJ030018644.g	bHLH	AT3G21330.1	8e-52	bHLH family protein					BJY030020907.g	LBD	AT2G30130.1	5e-75	LBD family protein
MRJ030018656.g	GATA	AT4G26150.1	1e-31	cytokinin-responsive gata factor 1					BJY030020928.g	WRKY	AT3G56400.1	1e-21	WRKY DNA-binding protein 70
MRJ030018664.g	Trihelix	AT3G24490.1	1e-62	Trihelix family protein					BJY030020931.g	bZIP	AT1G75390.1	9e-44	basic leucine-zipper 44
MRJ030018670.g	FAR1	AT1G10240.1	0	FAR1-related sequence 11					BJY030020955.g	EIL	AT3G20770.1	1e-180	EIL family protein
MRJ030018747.g	GRAS	AT1G50420.1	0	scarecrow-like 3					BJY030021039.g	LFY	AT5G61850.1	1e-134	floral meristem identity control protein LEAFY (LFY)
MRJ030018777.g	bHLH	AT1G06170.2	3e-66	bHLH family protein					BJY030021044.g	Trihelix	AT2G33550.1	9e-80	Trihelix family protein
MRJ030018783.g	NAC	AT1G65910.1	2e-09	NAC domain containing protein 28					BJY030021051.g	bHLH	AT3G26744.1	8e-45	bHLH family protein
MRJ030018787.g	WRKY	AT1G30650.1	5e-55	WRKY DNA-binding protein 14					BJY030021059.g	bHLH	AT1G26260.3	9e-50	cryptochrome-interacting basic-helix-loop-helix 5
MRJ030018790.g	bZIP	AT2G35530.1	1e-128	basic region/leucine zipper transcription factor 16					BJY030021071.g	NAC	AT5G13180.1	6e-27	NAC domain containing protein 83
MRJ030018822.g	Dof	AT3G61850.4	1e-46	Dof family protein					BJY030021083.g	TCP	AT3G27010.1	7e-57	TCP family protein
MRJ030018841.g	GATA	AT3G60530.1	1e-57	GATA transcription factor 4					BJY030021088.g	NF-YC	AT5G63470.2	2e-65	nuclear factor Y, subunit C4
MRJ030018856.g	FAR1	AT3G06250.1	3e-48	FAR1-related sequence 7					BJY030021118.g	WRKY	AT1G13960.1	1e-120	WRKY DNA-binding protein 4
MRJ030018968.g	TCP	AT5G23280.1	5e-56	TCP family protein					BJY030021147.g	GRAS	AT3G49950.1	1e-163	GRAS family protein
MRJ030019018.g	LBD	AT4G00220.1	3e-52	LBD family protein					BJY030021154.g	bHLH	AT2G14760.1	2e-52	bHLH family protein
MRJ030019054.g	bHLH	AT1G30670.1	1e-30	bHLH family protein					BJY030021209.g	ZF-HD	AT2G02540.1	4e-72	homeobox protein 21
MRJ030019099.g	HSF	AT5G62020.1	2e-79	heat shock transcription factor B2A					BJY030021314.g	WRKY	AT5G24110.1	6e-33	WRKY DNA-binding protein 30
MRJ030019108.g	GATA	AT5G66320.2	2e-44	GATA transcription factor 5					BJY030021321.g	NF-YB	AT2G37060.1	1e-58	nuclear factor Y, subunit B8
MRJ030019150.g	HSF	AT1G32330.1	1e-107	heat shock transcription factor A1D					BJY030021351.g	bHLH	AT2G28160.1	2e-38	FER-like regulator of iron uptake
MRJ030019227.g	WRKY	AT5G15130.1	2e-65	WRKY DNA-binding protein 72					BJY030021380.g	bHLH	AT3G24140.1	1e-106	bHLH family protein
MRJ030019238.g	bZIP	AT1G75390.2	1e-08	basic leucine-zipper 44					BJY030021402.g	bHLH	AT3G07340.1	3e-72	bHLH family protein
MRJ030019246.g	bHLH	AT5G56960.1	4e-25	bHLH family protein					BJY030021405.g	HSF	AT4G13980.1	1e-69	HSF family protein
MRJ030019256.g	bHLH	AT2G16910.1	7e-18	bHLH family protein					BJY030021422.g	bHLH	AT2G28160.1	3e-44	FER-like regulator of iron uptake
MRJ030019266.g	bZIP	AT2G46270.1	4e-80	G-box binding factor 3					BJY030021495.g	ZF-HD	AT1G14440.1	5e-66	homeobox protein 31
MRJ030019271.g	WRKY	AT2G46130.1	3e-59	WRKY DNA-binding protein 43					BJY030021512.g	Nin-like	AT3G59580.1	0	Nin-like family protein
MRJ030019272.g	WRKY	AT4G01250.1	6e-60	WRKY family protein					BJY030021517.g	bHLH	AT1G05710.3	2e-32	bHLH family protein
MRJ030019315.g	Trihelix	AT3G58630.1	4e-60	sequence-specific DNA binding transcription factors					BJY030021603.g	LBD	AT5G63090.2	7e-72	LBD family protein
MRJ030019322.g	WRKY	AT4G18170.1	4e-29	WRKY DNA-binding protein 28					BJY030021667.g	NAC	AT3G18400.1	2e-91	NAC domain containing protein 58
MRJ030019339.g	bHLH	AT1G10586.1	9e-31	bHLH family protein					BJY030021725.g	TCP	AT3G18550.1	3e-24	TCP family protein
MRJ030019394.g	YABBY	AT1G69180.1	2e-48	YABBY family protein					BJY030021757.g	CAMTA	AT2G22300.2	0	signal responsive 1
MRJ030019485.g	NF-YC	AT1G56170.1	9e-31	nuclear factor Y, subunit C2					BJY030021822.g	Dof	AT5G62430.1	7e-48	cycling DOF factor 1
MRJ030019503.g	FAR1	AT4G38180.1	3e-10	FAR1-related sequence 5					BJY030021859.g	NF-YA	AT3G14020.1	4e-42	nuclear factor Y, subunit A6
MRJ030019556.g	bHLH	AT4G17880.1	1e-151	bHLH family protein					BJY030021867.g	BBR-BPC	AT1G14685.1	7e-61	basic pentacysteine 2
MRJ030019557.g	bHLH	AT1G32640.1	1e-127	bHLH family protein					BJY030021980.g	bZIP	AT1G06070.1	1e-128	bZIP family protein
MRJ030019599.g	SBP	AT1G02065.1	6e-49	squamosa promoter binding protein-like 8					BJY030021983.g	FAR1	AT1G52520.1	1e-138	FAR1-related sequence 6
MRJ030019721.g	HSF	AT5G62020.1	5e-75	heat shock transcription factor B2A					BJY030022027.g	bZIP	AT1G43700.1	2e-61	VIRE2-interacting protein 1
MRJ030019736.g	bZIP	AT4G38900.3	1e-70	bZIP family protein					BJY030022175.g	CPP	AT4G14770.1	8e-29	TESMIN/TSO1-like CXC 2
MRJ030019874.g	GRAS	AT4G00150.1	1e-109	GRAS family protein					BJY030022188.g	bHLH	AT5G41315.1	2e-28	bHLH family protein
MRJ030020005.g	WRKY	AT4G11070.1	1e-28	WRKY family protein					BJY030022242.g	LBD	AT1G07900.1	9e-54	LOB domain-containing protein 1
MRJ030020127.g	YABBY	AT1G69180.1	5e-53	YABBY family protein					BJY030022387.g	bHLH	AT3G47640.2	9e-35	bHLH family protein
MRJ030020132.g	bHLH	AT1G27660.1	4e-48	bHLH family protein					BJY030022456.g	WRKY	AT1G68150.1	7e-66	WRKY DNA-binding protein 9
MRJ030020161.g	ZF-HD	AT4G24660.1	7e-52	homeobox protein 22					BJY030022466.g	ZF-HD	AT4G24660.1	5e-63	homeobox protein 22
MRJ030020166.g	bZIP	AT5G06839.3	1e-101	bZIP family protein					BJY030022552.g	Dof	AT5G62940.1	4e-38	Dof family protein
MRJ030020167.g	Dof	AT5G62940.1	4e-39	Dof family protein					BJY030022589.g	WRKY	AT5G26170.1	2e-40	WRKY DNA-binding protein 50
MRJ030020177.g	bHLH	AT4G20970.1	8e-30	bHLH family protein					BJY030022622.g	CAMTA	AT4G16150.1	0	calmodulin binding;transcription regulators
MRJ030020237.g	TCP	AT3G18550.2	6e-28	TCP family protein					BJY030022629.g	bZIP	AT3G62420.1	1e-51	basic region/leucine zipper motif 53
MRJ030020273.g	bHLH	AT1G22490.1	1e-72	bHLH family protein					BJY030022683.g	GATA	AT2G45050.1	3e-53	GATA transcription factor 2
MRJ030020325.g	bHLH	AT3G47710.1	9e-34	BANQUO 3					BJY030022703.g	WRKY	AT4G24240.1	8e-46	WRKY DNA-binding protein 7
MRJ030020349.g	Dof	AT3G47500.1	4e-42	cycling DOF factor 3					BJY030022735.g	bHLH	AT5G41315.1	1e-105	bHLH family protein
MRJ030020394.g	GRAS	AT3G13840.1	1e-127	GRAS family protein					BJY030022799.g	bZIP	AT4G38900.3	1e-102	bZIP family protein
MRJ030020398.g	NF-YA	AT1G30500.2	4e-21	nuclear factor Y, subunit A7					BJY030022828.g	Dof	AT3G61850.4	8e-46	Dof family protein
MRJ030020407.g	BBR-BPC	AT1G14685.1	5e-82	basic pentacysteine 2					BJY030022880.g	FAR1	AT1G76320.1	2e-11	FAR1-related sequence 4
MRJ030020423.g	GeBP	AT3G04930.2	7e-14	DNA-binding storekeeper protein-related transcriptional regulator					BJY030022948.g	LBD	AT4G00210.1	9e-44	LOB domain-containing protein 31
MRJ030020440.g	bHLH	AT5G50915.2	7e-53	bHLH family protein					BJY030022995.g	SBP	AT3G57920.1	8e-39	squamosa promoter binding protein-like 15
MRJ030020474.g	bHLH	AT3G07340.1	4e-57	bHLH family protein					BJY030023001.g	NF-YC	AT1G56170.1	2e-66	nuclear factor Y, subunit C2
MRJ030020491.g	NAC	AT5G13180.1	1e-30	NAC domain containing protein 83					BJY030023057.g	bZIP	AT1G75390.1	3e-41	basic leucine-zipper 44
MRJ030020532.g	Nin-like	AT3G59580.1	0	Nin-like family protein					BJY030023079.g	bHLH	AT3G56970.1	1e-33	bHLH family protein
MRJ030020534.g	FAR1	AT1G52520.1	1e-142	FAR1-related sequence 6					BJY030023082.g	NAC	AT5G53950.1	6e-22	NAC family protein
MRJ030020537.g	Nin-like	AT3G59580.1	0	Nin-like family protein					BJY030023118.g	bHLH	AT3G21330.1	9e-53	bHLH family protein
MRJ030020539.g	FAR1	AT1G52520.1	1e-141	FAR1-related sequence 6					BJY040027140.g	bHLH	AT1G32640.1	1e-174	bHLH family protein
MRJ030020563.g	bZIP	AT1G58110.1	3e-79	bZIP family protein					BJY040027145.g	bHLH	AT1G72210.1	7e-79	bHLH family protein
MRJ030020613.g	bZIP	AT5G44080.1	3e-39	bZIP family protein					BJY040027176.g	Trihelix	AT2G44730.1	1e-52	Trihelix family protein
MRJ030020620.g	E2F/DP	AT2G36010.1	1e-134	E2F transcription factor 3					BJY040027185.g	GATA	AT4G17570.3	8e-91	GATA transcription factor 26
MRJ030020656.g	Trihelix	AT3G10030.1	0	Trihelix family protein					BJY040027211.g	WRKY	AT4G04450.1	7e-91	WRKY family protein
MRJ030020660.g	Trihelix	AT3G10040.1	6e-79	sequence-specific DNA binding transcription factors					BJY040027451.g	TCP	AT5G23280.1	7e-73	TCP family protein
MRJ030020667.g	WRKY	AT1G62300.1	1e-106	WRKY family protein					BJY040027476.g	NF-X1	AT1G10170.1	0	NF-X-like 1
MRJ030020699.g	Nin-like	AT4G24020.1	0	NIN like protein 7					BJY040027495.g	TCP	AT3G27010.1	2e-27	TCP family protein
MRJ030020767.g	bHLH	AT1G68810.1	5e-45	bHLH family protein					BJY040027547.g	NF-YB	AT5G47670.2	5e-46	nuclear factor Y, subunit B6
MRJ030020771.g	TCP	AT3G15030.2	7e-67	TCP family protein					BJY040027560.g	GATA	AT4G36240.1	4e-39	GATA transcription factor 7
MRJ030020772.g	bZIP	AT3G58120.1	9e-79	bZIP family protein					BJY040027612.g	bHLH	AT4G01460.1	9e-59	bHLH family protein
MRJ030020851.g	WRKY	AT3G04670.1	2e-93	WRKY DNA-binding protein 39					BJY040027646.g	NAC	AT2G18060.1	3e-38	vascular related NAC-domain protein 1
MRJ030020853.g	bZIP	AT5G28770.2	3e-35	bZIP family protein					BJY040027653.g	bZIP	AT4G38900.3	1e-115	bZIP family protein
MRJ030020901.g	bZIP	AT2G22850.1	5e-18	basic leucine-zipper 6					BJY040027689.g	Dof	AT4G24060.1	1e-49	Dof family protein
MRJ030020912.g	LBD	AT5G66870.1	2e-43	ASYMMETRIC LEAVES 2-like 1					BJY040027708.g	Trihelix	AT1G76890.2	1e-126	Trihelix family protein
MRJ030020916.g	bHLH	AT2G14760.1	4e-58	bHLH family protein					BJY040027745.g	YABBY	AT2G45190.1	1e-87	YABBY family protein
MRJ030020923.g	CPP	AT4G14770.1	1e-47	TESMIN/TSO1-like CXC 2					BJY040027747.g	YABBY	AT2G45190.1	3e-87	YABBY family protein
MRJ030020929.g	FAR1	AT4G38180.1	1e-145	FAR1-related sequence 5					BJY040027833.g	GRAS	AT4G00150.1	1e-104	GRAS family protein
MRJ030020964.g	bHLH	AT5G56960.1	5e-31	bHLH family protein					BJY040027852.g	bHLH	AT4G00050.1	5e-64	bHLH family protein
MRJ030020975.g	HSF	AT2G26150.1	1e-108	heat shock transcription factor A2					BJY040027855.g	GATA	AT4G32890.1	5e-52	GATA transcription factor 9
MRJ030020980.g	Dof	AT1G51700.1	1e-40	DOF zinc finger protein 1					BJY040027929.g	LBD	AT3G26620.1	8e-40	LOB domain-containing protein 23
MRJ030020997.g	NAC	AT4G29230.1	1e-136	NAC domain containing protein 75					BJY040027931.g	WRKY	AT4G18170.1	3e-48	WRKY DNA-binding protein 28
MRJ030021018.g	WRKY	AT5G43290.1	4e-38	WRKY DNA-binding protein 49					BJY040027948.g	bZIP	AT3G62420.1	2e-47	basic region/leucine zipper motif 53
MRJ030021033.g	bHLH	AT5G54680.1	5e-54	bHLH family protein					BJY040028035.g	NF-YB	AT2G47810.1	6e-57	nuclear factor Y, subunit B5
MRJ030021103.g	GATA	AT4G26150.1	2e-35	cytokinin-responsive gata factor 1					BJY040028096.g	Dof	AT1G21340.1	1e-16	Dof family protein
MRJ030021112.g	Dof	AT1G51700.1	6e-42	DOF zinc finger protein 1					BJY040028115.g	SAP	AT5G35770.1	3e-65	SAP family protein
MRJ030021128.g	bHLH	AT4G36930.1	2e-39	bHLH family protein					BJY040028118.g	NF-YB	AT4G14540.1	1e-71	nuclear factor Y, subunit B3
MRJ030021156.g	bHLH	AT3G47710.1	7e-24	BANQUO 3					BJY040028122.g	bHLH	AT4G37850.1	4e-28	bHLH family protein
MRJ030021160.g	TCP	AT1G69690.1	1e-57	TCP family protein					BJY040028165.g	LBD	AT5G67420.1	2e-57	LOB domain-containing protein 37
MRJ030021204.g	bZIP	AT2G16770.1	4e-58	bZIP family protein					BJY040028173.g	Trihelix	AT2G44730.1	1e-48	Trihelix family protein
MRJ030021214.g	bHLH	AT2G41130.1	2e-49	bHLH family protein					BJY040028178.g	GATA	AT4G17570.1	2e-86	GATA transcription factor 26
MRJ030021239.g	EIL	AT2G27050.1	1e-117	ETHYLENE-INSENSITIVE3-like 1					BJY040028192.g	WRKY	AT4G04450.1	4e-86	WRKY family protein
MRJ030021273.g	WRKY	AT3G56400.1	1e-25	WRKY DNA-binding protein 70					BJY040028220.g	NAC	AT3G29035.1	2e-20	NAC domain containing protein 3
MRJ030021274.g	WRKY	AT3G56400.1	1e-25	WRKY DNA-binding protein 70					BJY040028231.g	YABBY	AT2G45190.1	7e-77	YABBY family protein
MRJ030021275.g	WRKY	AT3G56400.1	2e-27	WRKY DNA-binding protein 70					BJY040028237.g	GATA	AT5G25830.1	1e-44	GATA transcription factor 12
MRJ030021295.g	LBD	AT2G40470.1	1e-77	LOB domain-containing protein 15					BJY040028247.g	Trihelix	AT1G76890.2	1e-110	Trihelix family protein
MRJ030021356.g	WRKY	AT2G38470.1	1e-110	WRKY DNA-binding protein 33					BJY040028338.g	GATA	AT4G36240.1	2e-40	GATA transcription factor 7
MRJ030021382.g	Dof	AT5G60200.1	1e-38	TARGET OF MONOPTEROS 6					BJY040028390.g	GRAS	AT3G54220.1	3e-20	GRAS family protein
MRJ030021397.g	bHLH	AT5G48560.1	2e-37	bHLH family protein					BJY040028552.g	bHLH	AT3G19860.1	2e-56	bHLH family protein
MRJ030021404.g	TCP	AT3G27010.1	2e-60	TCP family protein					BJY040028596.g	bHLH	AT1G01260.1	1e-121	bHLH family protein
MRJ030021412.g	SBP	AT5G50670.1	1e-46	SBP family protein					BJY040028598.g	WRKY	AT5G26170.1	3e-36	WRKY DNA-binding protein 50
MRJ030021437.g	Trihelix	AT5G63420.1	0	Trihelix family protein					BJY040028618.g	bHLH	AT4G37850.1	5e-50	bHLH family protein
MRJ030021466.g	bHLH	AT3G23690.1	8e-58	bHLH family protein					BJY040028650.g	YABBY	AT1G08465.1	2e-39	YABBY family protein
MRJ030021486.g	NAC	AT5G64060.1	2e-18	NAC domain containing protein 103					BJY040028652.g	CPP	AT3G22760.1	4e-24	Tesmin/TSO1-like CXC domain-containing protein
MRJ030021488.g	bHLH	AT4G00120.1	4e-47	bHLH family protein					BJY040028661.g	YABBY	AT1G08465.1	6e-30	YABBY family protein
MRJ030021536.g	LBD	AT1G65620.3	1e-49	LBD family protein					BJY040028664.g	CPP	AT4G14770.1	8e-27	TESMIN/TSO1-like CXC 2
MRJ030021597.g	NAC	AT5G46590.1	3e-12	NAC domain containing protein 96					BJY040028713.g	ZF-HD	AT2G02540.1	1e-57	homeobox protein 21
MRJ030021616.g	bHLH	AT1G61660.3	2e-50	bHLH family protein					BJY040028741.g	WRKY	AT4G18170.1	3e-49	WRKY DNA-binding protein 28
MRJ030021649.g	NAC	AT5G64530.1	5e-59	xylem NAC domain 1					BJY040028772.g	Dof	AT1G29160.1	2e-35	Dof family protein
MRJ030021705.g	bHLH	AT5G57150.1	2e-49	bHLH family protein					BJY040028783.g	CPP	AT4G29000.1	1e-150	Tesmin/TSO1-like CXC domain-containing protein
MRJ030021741.g	WRKY	AT1G80840.1	2e-67	WRKY DNA-binding protein 40					BJY040028792.g	E2F/DP	AT5G03415.1	1e-68	Transcription factor DP
MRJ030021742.g	bHLH	AT2G24260.1	2e-77	LJRHL1-like 1					BJY040028872.g	BES1	AT1G78700.1	2e-99	BES1/BZR1 homolog 4
MRJ030021766.g	bZIP	AT5G65210.2	1e-156	bZIP family protein					BJY040028873.g	HSF	AT1G32330.1	5e-63	heat shock transcription factor A1D
MRJ030021771.g	EIL	AT5G10120.1	1e-102	EIL family protein					BJY040028878.g	WRKY	AT1G29280.1	3e-34	WRKY DNA-binding protein 65
MRJ030021828.g	bHLH	AT1G72210.1	4e-77	bHLH family protein					BJY040028901.g	TCP	AT1G58100.1	7e-53	TCP family protein
MRJ030021851.g	NF-YC	AT5G63470.2	2e-21	nuclear factor Y, subunit C4					BJY040028910.g	GRAS	AT5G41920.1	7e-53	GRAS family protein
MRJ030021860.g	HSF	AT4G36990.1	1e-60	heat shock factor 4					BJY040028945.g	Trihelix	AT1G76870.1	3e-90
MRJ030021881.g	WRKY	AT1G68150.1	1e-75	WRKY DNA-binding protein 9					BJY040028949.g	bZIP	AT1G43700.1	6e-29	VIRE2-interacting protein 1
MRJ030022009.g	CAMTA	AT5G64220.2	1e-164	Calmodulin-binding transcription activator protein with CG-1 and Ankyrin domains					BJY040028962.g	bHLH	AT2G31280.1	1e-52	conserved peptide upstream open reading frame 7
MRJ030022016.g	GeBP	AT5G28040.1	5e-68	DNA-binding storekeeper protein-related transcriptional regulator					BJY040028977.g	bZIP	AT1G19490.1	7e-34	bZIP family protein
MRJ030022038.g	SRS	AT5G12330.4	3e-61	Lateral root primordium (LRP) protein-related					BJY040028990.g	FAR1	AT1G10240.1	0	FAR1-related sequence 11
MRJ030022105.g	bHLH	AT4G30980.1	7e-22	LJRHL1-like 2					BJY040029024.g	GRAS	AT4G37650.1	1e-102	GRAS family protein
MRJ030022120.g	SBP	AT5G18830.1	1e-179	squamosa promoter binding protein-like 7					BJY040029045.g	LBD	AT3G13850.1	5e-21	LOB domain-containing protein 22
MRJ030022169.g	EIL	AT2G27050.1	1e-178	ETHYLENE-INSENSITIVE3-like 1					BJY040029048.g	Trihelix	AT1G13450.1	1e-158	Trihelix family protein
MRJ030022182.g	NAC	AT5G18270.2	5e-63	Arabidopsis NAC domain containing protein 87					BJY040029073.g	FAR1	AT1G52520.1	1e-103	FAR1-related sequence 6
MRJ030022217.g	bZIP	AT2G40620.1	3e-97	bZIP family protein					BJY040029089.g	NAC	AT1G25580.1	3e-85	NAC family protein
MRJ030022229.g	LBD	AT2G30340.1	1e-71	LOB domain-containing protein 13					BJY040029110.g	WRKY	AT4G26640.1	7e-62	WRKY family protein
MRJ030022241.g	WRKY	AT2G38470.1	2e-98	WRKY DNA-binding protein 33					BJY040029141.g	HSF	AT4G13980.1	1e-103	HSF family protein
MRJ030022255.g	LBD	AT2G30130.1	9e-66	LBD family protein					BJY040029190.g	WRKY	AT5G13080.1	7e-56	WRKY DNA-binding protein 75
MRJ030022262.g	bHLH	AT5G58010.1	1e-61	LJRHL1-like 3					BJY040029201.g	CAMTA	AT1G67310.1	0	Calmodulin-binding transcription activator protein with CG-1 and Ankyrin domains
MRJ040005540.g	bZIP	AT3G49760.1	1e-18	basic leucine-zipper 5					BJY040029220.g	GRAS	AT1G66350.1	3e-94	RGA-like 1
MRJ040006189.g	LBD	AT3G47870.1	1e-19	LOB domain-containing protein 27					BJY040029245.g	LBD	AT3G13850.1	7e-30	LOB domain-containing protein 22
MRJ040007207.g	NF-YB	AT2G47810.1	9e-12	nuclear factor Y, subunit B5					BJY040029246.g	LBD	AT3G13850.1	4e-30	LOB domain-containing protein 22
MRJ040007881.g	Dof	AT3G55370.1	7e-42	OBF-binding protein 3					BJY040029283.g	bHLH	AT1G68920.3	9e-58	bHLH family protein
MRJ050007583.g	bHLH	AT1G32640.1	0	bHLH family protein					BJY040029318.g	bHLH	AT3G47710.1	1e-35	BANQUO 3
MRJ050007587.g	bHLH	AT1G72210.1	5e-76	bHLH family protein					BJY040029321.g	bHLH	AT1G26945.1	2e-28	bHLH family protein
MRJ050007619.g	Trihelix	AT2G44730.1	9e-57	Trihelix family protein					BJY040029330.g	Dof	AT3G47500.1	7e-63	cycling DOF factor 3
MRJ050007624.g	GATA	AT4G17570.3	3e-90	GATA transcription factor 26					BJY040029332.g	LBD	AT3G13850.1	7e-29	LOB domain-containing protein 22
MRJ050007648.g	WRKY	AT4G04450.1	8e-84	WRKY family protein					BJY040029367.g	Nin-like	AT4G35270.1	5e-11	Nin-like family protein
MRJ050007814.g	YABBY	AT1G23420.1	7e-07	YABBY family protein					BJY040029412.g	GRAS	AT4G37650.1	1e-109	GRAS family protein
MRJ050007921.g	TCP	AT5G23280.1	2e-79	TCP family protein					BJY040029427.g	BES1	AT1G75080.2	4e-84	BES1 family protein
MRJ050007946.g	NF-X1	AT1G10170.1	0	NF-X-like 1					BJY040029466.g	NF-YA	AT5G12840.1	4e-39	nuclear factor Y, subunit A1
MRJ050007966.g	TCP	AT3G27010.1	8e-31	TCP family protein					BJY040029482.g	LBD	AT5G63090.2	6e-24	LBD family protein
MRJ050008001.g	LBD	AT3G58190.1	1e-44	lateral organ boundaries-domain 29					BJY040029486.g	LBD	AT3G02550.1	1e-79	LOB domain-containing protein 41
MRJ050008009.g	LBD	AT2G42440.1	3e-60	LBD family protein					BJY040029536.g	bZIP	AT1G75390.1	2e-33	basic leucine-zipper 44
MRJ050008033.g	NF-YB	AT5G47670.2	2e-21	nuclear factor Y, subunit B6					BJY040029633.g	NF-YB	AT2G47810.1	9e-54	nuclear factor Y, subunit B5
MRJ050008047.g	GATA	AT4G36240.1	8e-39	GATA transcription factor 7					BJY040029682.g	NAC	AT5G22380.1	4e-69	NAC domain containing protein 90
MRJ050008100.g	bHLH	AT4G01460.1	6e-62	bHLH family protein					BJY040029697.g	LBD	AT5G67420.1	8e-69	LOB domain-containing protein 37
MRJ050008139.g	NAC	AT2G18060.1	2e-39	vascular related NAC-domain protein 1					BJY040029698.g	bHLH	AT2G14760.1	6e-58	bHLH family protein
MRJ050008144.g	bZIP	AT4G38900.3	1e-116	bZIP family protein					BJY040029718.g	ZF-HD	AT1G14440.1	1e-53	homeobox protein 31
MRJ050008180.g	Dof	AT4G24060.1	5e-49	Dof family protein					BJY040029744.g	ZF-HD	AT4G24660.1	1e-47	homeobox protein 22
MRJ050008195.g	Trihelix	AT1G76890.2	1e-129	Trihelix family protein					BJY040029764.g	Trihelix	AT1G21200.1	1e-130	sequence-specific DNA binding transcription factors
MRJ050008238.g	YABBY	AT2G45190.1	3e-87	YABBY family protein					BJY040029809.g	GRAS	AT1G50420.1	1e-179	scarecrow-like 3
MRJ050008240.g	YABBY	AT2G45190.1	2e-88	YABBY family protein					BJY040029874.g	NAC	AT1G76420.1	4e-26	NAC family protein
MRJ050008260.g	bHLH	AT5G41315.1	1e-139	bHLH family protein					BJY040029888.g	bZIP	AT5G06839.3	1e-168	bZIP family protein
MRJ050008323.g	GRAS	AT4G00150.1	1e-107	GRAS family protein					BJY040029894.g	bHLH	AT2G42280.1	2e-62	bHLH family protein
MRJ050008342.g	bHLH	AT4G00050.1	4e-48	bHLH family protein					BJY040029920.g	bZIP	AT5G06839.3	1e-170	bZIP family protein
MRJ050008346.g	GATA	AT2G45050.1	2e-53	GATA transcription factor 2					BJY040029926.g	bHLH	AT2G42280.1	3e-66	bHLH family protein
MRJ050008376.g	FAR1	AT4G38180.1	3e-69	FAR1-related sequence 5					BJY040029977.g	Dof	AT5G60850.1	1e-42	OBF binding protein 4
MRJ050008417.g	LBD	AT3G26620.1	8e-38	LOB domain-containing protein 23					BJY040029982.g	bHLH	AT1G69010.1	1e-47	BES1-interacting Myc-like protein 2
MRJ050008418.g	WRKY	AT1G29860.1	2e-48	WRKY DNA-binding protein 71					BJY040029985.g	bHLH	AT1G68920.3	2e-80	bHLH family protein
MRJ050008437.g	bZIP	AT3G62420.1	2e-47	basic region/leucine zipper motif 53					BJY040030217.g	bZIP	AT3G30530.1	1e-28	basic leucine-zipper 42
MRJ050008520.g	NF-YB	AT2G47810.1	1e-59	nuclear factor Y, subunit B5					BJY040030262.g	bHLH	AT2G42280.1	7e-72	bHLH family protein
MRJ050008592.g	Dof	AT1G21340.1	1e-16	Dof family protein					BJY040030267.g	SBP	AT3G57920.1	3e-50	squamosa promoter binding protein-like 15
MRJ050008615.g	SAP	AT5G35770.1	7e-72	SAP family protein					BJY040030301.g	HSF	AT3G24520.1	3e-66	heat shock transcription factor C1
MRJ050008619.g	NF-YB	AT4G14540.1	4e-57	nuclear factor Y, subunit B3					BJY040030305.g	BES1	AT1G78700.1	1e-64	BES1/BZR1 homolog 4
MRJ050008624.g	bHLH	AT4G37850.1	4e-32	bHLH family protein					BJY040030361.g	WRKY	AT4G04450.1	1e-93	WRKY family protein
MRJ050008673.g	LBD	AT3G49940.1	1e-59	LOB domain-containing protein 38					BJY040030369.g	BBR-BPC	AT2G01930.1	2e-77	basic pentacysteine1
MRJ050008681.g	Trihelix	AT2G44730.1	1e-51	Trihelix family protein					BJY040030375.g	GATA	AT4G24470.3	8e-13	GATA-type zinc finger protein with TIFY domain
MRJ050008684.g	GATA	AT4G17570.3	3e-97	GATA transcription factor 26					BJY040030376.g	FAR1	AT4G38180.1	2e-41	FAR1-related sequence 5
MRJ050008702.g	WRKY	AT4G04450.1	8e-86	WRKY family protein					BJY040030392.g	bHLH	AT1G26945.1	1e-27	bHLH family protein
MRJ050008726.g	bHLH	AT5G41315.1	1e-139	bHLH family protein					BJY040030411.g	bHLH	AT3G50330.1	3e-46	bHLH family protein
MRJ050008740.g	YABBY	AT2G45190.1	1e-48	YABBY family protein					BJY040030425.g	bHLH	AT1G66470.1	3e-40	ROOT HAIR DEFECTIVE6
MRJ050008741.g	YABBY	AT2G45190.1	2e-63	YABBY family protein					BJY040030429.g	bHLH	AT1G10585.1	2e-27	bHLH family protein
MRJ050008742.g	NAC	AT1G12260.1	1e-23	NAC 007					BJY040030437.g	bZIP	AT1G75390.1	4e-39	basic leucine-zipper 44
MRJ050008749.g	GATA	AT5G25830.1	9e-49	GATA transcription factor 12					BJY040030535.g	WRKY	AT5G56270.1	1e-133	WRKY DNA-binding protein 2
MRJ050008758.g	Trihelix	AT1G76890.2	1e-116	Trihelix family protein					BJY040030562.g	NF-YB	AT5G47670.2	4e-52	nuclear factor Y, subunit B6
MRJ050008819.g	GRAS	AT3G54220.1	2e-27	GRAS family protein					BJY040030584.g	bHLH	AT2G24260.1	5e-22	LJRHL1-like 1
MRJ050008829.g	GATA	AT3G24050.1	2e-39	GATA transcription factor 1					BJY040030587.g	WRKY	AT4G31800.2	5e-63	WRKY DNA-binding protein 18
MRJ050009016.g	bHLH	AT3G19860.1	1e-63	bHLH family protein					BJY040030595.g	bZIP	AT1G75390.1	1e-35	basic leucine-zipper 44
MRJ050009040.g	bHLH	AT1G01260.1	1e-132	bHLH family protein					BJY040030610.g	GRAS	AT1G14920.1	1e-71	GRAS family protein
MRJ050009042.g	WRKY	AT5G26170.1	6e-36	WRKY DNA-binding protein 50					BJY050023213.g	FAR1	AT3G06250.1	3e-37	FAR1-related sequence 7
MRJ050009066.g	bHLH	AT4G37850.1	2e-53	bHLH family protein					BJY050023233.g	SBP	AT1G02065.2	3e-23	squamosa promoter binding protein-like 8
MRJ050009098.g	YABBY	AT1G08465.1	1e-29	YABBY family protein					BJY050023249.g	SBP	AT1G53160.1	8e-41	squamosa promoter binding protein-like 4
MRJ050009173.g	WRKY	AT4G18170.1	3e-49	WRKY DNA-binding protein 28					BJY050023252.g	Dof	AT5G60850.1	6e-37	OBF binding protein 4
MRJ050009202.g	Dof	AT1G29160.1	2e-35	Dof family protein					BJY050023287.g	bZIP	AT2G35530.1	7e-09	basic region/leucine zipper transcription factor 16
MRJ050009217.g	CPP	AT4G29000.1	1e-149	Tesmin/TSO1-like CXC domain-containing protein					BJY050023296.g	SAP	AT5G35770.1	2e-96	SAP family protein
MRJ050009224.g	E2F/DP	AT5G03415.1	1e-68	Transcription factor DP					BJY050023320.g	TCP	AT3G02150.1	3e-39	plastid transcription factor 1
MRJ050009307.g	BES1	AT1G78700.1	1e-106	BES1/BZR1 homolog 4					BJY050023346.g	WRKY	AT2G03340.1	1e-117	WRKY DNA-binding protein 3
MRJ050009308.g	HSF	AT1G32330.1	9e-65	heat shock transcription factor A1D					BJY050023366.g	LBD	AT3G49940.1	6e-62	LOB domain-containing protein 38
MRJ050009315.g	GRAS	AT1G66350.1	1e-58	RGA-like 1					BJY050023376.g	Dof	AT5G60850.1	1e-30	OBF binding protein 4
MRJ050009319.g	WRKY	AT1G29280.1	8e-06	WRKY DNA-binding protein 65					BJY050023380.g	Dof	AT5G66940.1	2e-13	Dof family protein
MRJ050009320.g	WRKY	AT1G29280.1	3e-34	WRKY DNA-binding protein 65					BJY050023407.g	bZIP	AT3G62420.1	2e-13	basic region/leucine zipper motif 53
MRJ050009344.g	TCP	AT1G58100.1	1e-59	TCP family protein					BJY050023448.g	Trihelix	AT2G35640.1	1e-57	Trihelix family protein
MRJ050009349.g	GRAS	AT5G41920.1	2e-52	GRAS family protein					BJY050023450.g	NAC	AT3G12910.1	3e-50	NAC family protein
MRJ050009378.g	Trihelix	AT1G21200.1	1e-112	sequence-specific DNA binding transcription factors					BJY050023452.g	LBD	AT1G31320.1	3e-56	LOB domain-containing protein 4
MRJ050009382.g	bZIP	AT1G43700.1	6e-53	VIRE2-interacting protein 1					BJY050023476.g	bHLH	AT2G20180.2	3e-48	phytochrome interacting factor 3-like 5
MRJ050009408.g	bZIP	AT1G19490.1	1e-30	bZIP family protein					BJY050023493.g	NF-YA	AT1G30500.2	4e-54	nuclear factor Y, subunit A7
MRJ050009421.g	FAR1	AT1G10240.1	0	FAR1-related sequence 11					BJY050023506.g	TCP	AT4G18390.1	2e-63	TEOSINTE BRANCHED 1, cycloidea and PCF transcription factor 2
MRJ050009445.g	GRAS	AT4G37650.1	1e-139	GRAS family protein					BJY050023515.g	NF-YA	AT5G06510.2	8e-33	nuclear factor Y, subunit A10
MRJ050009471.g	Trihelix	AT1G13450.1	1e-164	Trihelix family protein					BJY050023526.g	YABBY	AT1G08465.1	5e-45	YABBY family protein
MRJ050009494.g	FAR1	AT1G52520.1	1e-105	FAR1-related sequence 6					BJY050023555.g	GATA	AT5G25830.1	1e-37	GATA transcription factor 12
MRJ050009505.g	NAC	AT1G25580.1	8e-89	NAC family protein					BJY050023579.g	HSF	AT3G22830.1	1e-101	heat shock transcription factor A6B
MRJ050009525.g	WRKY	AT4G26640.1	2e-61	WRKY family protein					BJY050023589.g	bZIP	AT5G28770.2	2e-51	bZIP family protein
MRJ050009550.g	HSF	AT4G13980.1	1e-103	HSF family protein					BJY050023666.g	LBD	AT1G07900.1	1e-43	LOB domain-containing protein 1
MRJ050009595.g	WRKY	AT5G13080.1	3e-56	WRKY DNA-binding protein 75					BJY050023678.g	SBP	AT5G50670.1	3e-46	SBP family protein
MRJ050009612.g	CAMTA	AT1G67310.1	0	Calmodulin-binding transcription activator protein with CG-1 and Ankyrin domains					BJY050023707.g	HSF	AT4G18880.1	6e-86	heat shock transcription factor A4A
MRJ050009632.g	GRAS	AT1G66350.1	1e-101	RGA-like 1					BJY050023749.g	Trihelix	AT3G58630.1	2e-57	sequence-specific DNA binding transcription factors
MRJ050009654.g	LBD	AT3G13850.1	2e-30	LOB domain-containing protein 22					BJY050023750.g	Dof	AT2G34140.1	4e-35	Dof family protein
MRJ050009655.g	LBD	AT3G13850.1	2e-30	LOB domain-containing protein 22					BJY050023755.g	NAC	AT4G28500.1	1e-108	NAC domain containing protein 73
MRJ050009686.g	bHLH	AT1G68920.3	7e-60	bHLH family protein					BJY050023852.g	bHLH	AT3G21330.1	3e-51	bHLH family protein
MRJ050009721.g	bHLH	AT3G47710.1	1e-35	BANQUO 3					BJY050023865.g	GATA	AT4G26150.1	3e-30	cytokinin-responsive gata factor 1
MRJ050009724.g	bHLH	AT1G26945.1	2e-28	bHLH family protein					BJY050023873.g	Trihelix	AT3G24490.1	4e-52	Trihelix family protein
MRJ050009726.g	bHLH	AT3G47640.2	3e-39	bHLH family protein					BJY050023881.g	FAR1	AT1G10240.1	0	FAR1-related sequence 11
MRJ050009761.g	Nin-like	AT4G35270.1	3e-11	Nin-like family protein					BJY050023955.g	GRAS	AT1G50420.1	0	scarecrow-like 3
MRJ050009766.g	Nin-like	AT4G24020.1	1e-13	NIN like protein 7					BJY050023983.g	bHLH	AT1G06170.2	1e-64	bHLH family protein
MRJ050009815.g	GRAS	AT4G37650.1	1e-169	GRAS family protein					BJY050023994.g	WRKY	AT1G30650.1	1e-55	WRKY DNA-binding protein 14
MRJ050009840.g	BES1	AT1G75080.2	3e-89	BES1 family protein					BJY050023998.g	bZIP	AT2G35530.1	1e-125	basic region/leucine zipper transcription factor 16
MRJ050009876.g	NF-YA	AT5G12840.2	4e-43	nuclear factor Y, subunit A1					BJY050024030.g	Dof	AT3G61850.4	1e-50	Dof family protein
MRJ050009929.g	LBD	AT3G13850.1	2e-25	LOB domain-containing protein 22					BJY050024049.g	GATA	AT3G60530.1	3e-54	GATA transcription factor 4
MRJ050009933.g	LBD	AT3G02550.1	3e-81	LOB domain-containing protein 41					BJY050024068.g	FAR1	AT3G06250.1	3e-46	FAR1-related sequence 7
MRJ050009975.g	bZIP	AT1G75390.1	2e-33	basic leucine-zipper 44					BJY050024164.g	TCP	AT5G23280.1	3e-66	TCP family protein
MRJ050010082.g	NF-YB	AT2G47810.1	2e-57	nuclear factor Y, subunit B5					BJY050024264.g	LBD	AT4G00220.1	1e-57	LBD family protein
MRJ050010132.g	NAC	AT5G22380.1	4e-09	NAC domain containing protein 90					BJY050024341.g	HSF	AT5G62020.1	2e-76	heat shock transcription factor B2A
MRJ050010146.g	LBD	AT5G67420.1	4e-73	LOB domain-containing protein 37					BJY050024348.g	GATA	AT5G66320.2	1e-38	GATA transcription factor 5
MRJ050010147.g	bHLH	AT2G14760.1	5e-60	bHLH family protein					BJY050024392.g	HSF	AT1G32330.1	1e-106	heat shock transcription factor A1D
MRJ050010173.g	ZF-HD	AT1G14440.1	1e-56	homeobox protein 31					BJY050024459.g	WRKY	AT5G15130.1	1e-63	WRKY DNA-binding protein 72
MRJ050010199.g	ZF-HD	AT4G24660.1	9e-51	homeobox protein 22					BJY050024470.g	bZIP	AT1G75390.2	4e-10	basic leucine-zipper 44
MRJ050010216.g	Trihelix	AT1G21200.1	1e-134	sequence-specific DNA binding transcription factors					BJY050024480.g	bHLH	AT5G56960.1	1e-26	bHLH family protein
MRJ050010221.g	bZIP	AT1G58110.1	2e-27	bZIP family protein					BJY050024489.g	bHLH	AT2G16910.1	2e-17	bHLH family protein
MRJ050010261.g	GRAS	AT1G50420.1	1e-179	scarecrow-like 3					BJY050024498.g	bZIP	AT2G46270.1	5e-81	G-box binding factor 3
MRJ050010308.g	NAC	AT1G76420.1	1e-18	NAC family protein					BJY050024504.g	WRKY	AT2G46130.1	3e-59	WRKY DNA-binding protein 43
MRJ050010321.g	bZIP	AT5G06839.3	1e-175	bZIP family protein					BJY050024506.g	WRKY	AT4G01250.1	6e-25	WRKY family protein
MRJ050010326.g	bHLH	AT2G42280.1	8e-69	bHLH family protein					BJY050024546.g	Trihelix	AT3G58630.1	3e-58	sequence-specific DNA binding transcription factors
MRJ050010331.g	bHLH	AT2G42280.1	2e-64	bHLH family protein					BJY050024553.g	WRKY	AT2G47260.1	2e-21	WRKY DNA-binding protein 23
MRJ050010381.g	Dof	AT5G60850.1	9e-44	OBF binding protein 4					BJY050024568.g	bHLH	AT1G10586.1	1e-19	bHLH family protein
MRJ050010385.g	bHLH	AT1G69010.1	1e-49	BES1-interacting Myc-like protein 2					BJY050024621.g	YABBY	AT1G69180.1	2e-48	YABBY family protein
MRJ050010389.g	bHLH	AT1G68920.3	3e-81	bHLH family protein					BJY050024689.g	NF-YC	AT1G56170.1	9e-31	nuclear factor Y, subunit C2
MRJ050010640.g	bZIP	AT3G30530.1	4e-30	basic leucine-zipper 42					BJY050024739.g	bHLH	AT4G17880.1	1e-144	bHLH family protein
MRJ050010687.g	bHLH	AT2G42280.1	6e-71	bHLH family protein					BJY050024740.g	bHLH	AT1G32640.1	1e-121	bHLH family protein
MRJ050010692.g	SBP	AT3G57920.1	3e-50	squamosa promoter binding protein-like 15					BJY050024778.g	SBP	AT1G02065.1	2e-44	squamosa promoter binding protein-like 8
MRJ050010733.g	HSF	AT3G24520.1	3e-60	heat shock transcription factor C1					BJY050024895.g	HSF	AT5G62020.1	6e-75	heat shock transcription factor B2A
MRJ050010737.g	BES1	AT1G78700.1	1e-67	BES1/BZR1 homolog 4					BJY050024904.g	WRKY	AT5G13080.1	5e-19	WRKY DNA-binding protein 75
MRJ050010791.g	WRKY	AT4G22070.1	3e-54	WRKY DNA-binding protein 31					BJY050024915.g	bZIP	AT4G38900.3	5e-68	bZIP family protein
MRJ050010804.g	BBR-BPC	AT2G01930.1	5e-81	basic pentacysteine1					BJY050025031.g	GRAS	AT4G00150.1	6e-88	GRAS family protein
MRJ050010810.g	FAR1	AT4G38180.1	1e-133	FAR1-related sequence 5					BJY050025078.g	ZF-HD	AT4G24660.1	6e-52	homeobox protein 22
MRJ050010825.g	bHLH	AT1G26945.1	1e-27	bHLH family protein					BJY050025087.g	bZIP	AT5G06839.3	5e-94	bZIP family protein
MRJ050010844.g	bHLH	AT5G67060.1	2e-45	bHLH family protein					BJY050025088.g	Dof	AT5G62940.1	4e-39	Dof family protein
MRJ050010858.g	bHLH	AT1G66470.1	4e-41	ROOT HAIR DEFECTIVE6					BJY050025099.g	bHLH	AT4G20970.1	3e-28	bHLH family protein
MRJ050010863.g	bHLH	AT1G10585.1	4e-28	bHLH family protein					BJY050025122.g	bZIP	AT2G18160.1	0.0003	basic leucine-zipper 2
MRJ050010871.g	bZIP	AT1G75390.1	5e-39	basic leucine-zipper 44					BJY050025176.g	TCP	AT3G18550.2	6e-25	TCP family protein
MRJ060022307.g	WRKY	AT5G26170.1	1e-36	WRKY DNA-binding protein 50					BJY050025226.g	bHLH	AT1G22490.1	1e-71	bHLH family protein
MRJ060022325.g	LBD	AT3G13850.1	1e-45	LOB domain-containing protein 22					BJY050025270.g	bHLH	AT3G47710.1	1e-31	BANQUO 3
MRJ060022346.g	bHLH	AT1G01260.1	1e-145	bHLH family protein					BJY050025292.g	Dof	AT3G47500.1	4e-42	cycling DOF factor 3
MRJ060022351.g	NF-YB	AT4G14540.1	3e-74	nuclear factor Y, subunit B3					BJY050025341.g	GRAS	AT3G13840.1	1e-122	GRAS family protein
MRJ060022370.g	LBD	AT3G13850.1	4e-46	LOB domain-containing protein 22					BJY050025344.g	NF-YA	AT1G72830.2	5e-13	nuclear factor Y, subunit A3
MRJ060022373.g	bHLH	AT4G37850.1	3e-59	bHLH family protein					BJY050025352.g	BBR-BPC	AT1G14685.1	1e-78	basic pentacysteine 2
MRJ060022411.g	YABBY	AT1G08465.1	2e-17	YABBY family protein					BJY050025366.g	GeBP	AT3G04930.2	2e-14	DNA-binding storekeeper protein-related transcriptional regulator
MRJ060022464.g	YABBY	AT1G69180.1	4e-36	YABBY family protein					BJY050025387.g	bHLH	AT5G50915.2	1e-51	bHLH family protein
MRJ060022480.g	NF-YB	AT4G14540.1	7e-57	nuclear factor Y, subunit B3					BJY050025417.g	bHLH	AT3G23690.1	4e-60	bHLH family protein
MRJ060022486.g	WRKY	AT4G23810.1	1e-43	WRKY family protein					BJY050025466.g	Nin-like	AT3G59580.1	0	Nin-like family protein
MRJ060022493.g	bZIP	AT3G12250.1	1e-178	TGACG motif-binding factor 6					BJY050025468.g	FAR1	AT1G52520.1	1e-137	FAR1-related sequence 6
MRJ060022551.g	SBP	AT2G47070.1	0	squamosa promoter binding protein-like 1					BJY050025493.g	bZIP	AT1G58110.1	2e-78	bZIP family protein
MRJ060022574.g	FAR1	AT4G38180.1	1e-127	FAR1-related sequence 5					BJY050025541.g	bZIP	AT5G44080.1	3e-39	bZIP family protein
MRJ060022580.g	bZIP	AT3G62420.1	1e-40	basic region/leucine zipper motif 53					BJY050025548.g	E2F/DP	AT2G36010.1	1e-130	E2F transcription factor 3
MRJ060022654.g	SBP	AT5G18830.1	1e-168	squamosa promoter binding protein-like 7					BJY050025583.g	Trihelix	AT3G10030.1	1e-175	Trihelix family protein
MRJ060022704.g	NF-YC	AT1G56170.1	5e-79	nuclear factor Y, subunit C2					BJY050025587.g	Trihelix	AT3G10040.1	4e-77	sequence-specific DNA binding transcription factors
MRJ060022794.g	bHLH	AT5G54680.1	2e-92	bHLH family protein					BJY050025594.g	WRKY	AT1G62300.1	1e-130	WRKY family protein
MRJ060022848.g	Trihelix	AT5G03680.1	1e-96	Trihelix family protein					BJY050025622.g	Nin-like	AT4G24020.1	0	NIN like protein 7
MRJ060022866.g	bZIP	AT2G36270.1	3e-69	bZIP family protein					BJY050025689.g	bHLH	AT1G68810.1	1e-41	bHLH family protein
MRJ060022867.g	bZIP	AT1G08320.3	1e-154	bZIP family protein					BJY050025693.g	TCP	AT3G15030.2	5e-64	TCP family protein
MRJ060022872.g	NF-YB	AT2G27470.1	3e-33	nuclear factor Y, subunit B11					BJY050025694.g	bZIP	AT3G58120.1	1e-81	bZIP family protein
MRJ060022906.g	bZIP	AT5G44080.1	6e-36	bZIP family protein					BJY050025761.g	WRKY	AT3G04670.1	5e-93	WRKY DNA-binding protein 39
MRJ060022928.g	NAC	AT2G18060.1	6e-24	vascular related NAC-domain protein 1					BJY050025763.g	bZIP	AT5G28770.2	3e-35	bZIP family protein
MRJ060023034.g	LBD	AT1G65620.3	8e-67	LBD family protein					BJY050025830.g	bHLH	AT2G14760.1	2e-58	bHLH family protein
MRJ060023053.g	bHLH	AT1G05805.1	2e-40	bHLH family protein					BJY050025837.g	CPP	AT4G14770.1	1e-47	TESMIN/TSO1-like CXC 2
MRJ060023077.g	GRAS	AT2G01570.1	2e-76	GRAS family protein					BJY050025843.g	FAR1	AT4G38180.1	6e-59	FAR1-related sequence 5
MRJ060023128.g	CAMTA	AT1G67310.1	1e-163	Calmodulin-binding transcription activator protein with CG-1 and Ankyrin domains					BJY050025878.g	bHLH	AT5G56960.1	9e-31	bHLH family protein
MRJ060023147.g	bHLH	AT5G50915.2	4e-48	bHLH family protein					BJY050025889.g	HSF	AT2G26150.1	1e-103	heat shock transcription factor A2
MRJ060023177.g	GRAS	AT1G14920.1	7e-06	GRAS family protein					BJY050025894.g	Dof	AT1G51700.1	2e-40	DOF zinc finger protein 1
MRJ060023186.g	bHLH	AT3G28857.1	7e-25	bHLH family protein					BJY050025906.g	NAC	AT4G29230.1	1e-113	NAC domain containing protein 75
MRJ060023187.g	bHLH	AT3G47710.1	1e-23	BANQUO 3					BJY050025921.g	WRKY	AT5G43290.1	1e-37	WRKY DNA-binding protein 49
MRJ060023203.g	bHLH	AT4G00120.1	6e-08	bHLH family protein					BJY050025935.g	bHLH	AT5G54680.1	1e-53	bHLH family protein
MRJ060023333.g	BES1	AT1G75080.2	7e-89	BES1 family protein					BJY050025989.g	GATA	AT4G26150.1	1e-37	cytokinin-responsive gata factor 1
MRJ060023334.g	NAC	AT1G65910.1	2e-15	NAC domain containing protein 28					BJY050025997.g	Dof	AT1G51700.1	6e-42	DOF zinc finger protein 1
MRJ060023400.g	GRAS	AT3G03450.1	8e-19	RGA-like 2					BJY050026009.g	bHLH	AT4G36930.1	6e-37	bHLH family protein
MRJ060023401.g	GRAS	AT1G14920.1	3e-09	GRAS family protein					BJY050026029.g	bHLH	AT3G47710.1	7e-24	BANQUO 3
MRJ060023457.g	bZIP	AT1G08320.3	1e-143	bZIP family protein					BJY050026033.g	TCP	AT1G69690.1	1e-54	TCP family protein
MRJ060023504.g	NAC	AT1G33280.1	3e-14	NAC domain containing protein 15					BJY050026072.g	bZIP	AT2G16770.1	5e-53	bZIP family protein
MRJ060023506.g	ZF-HD	AT1G14440.1	3e-79	homeobox protein 31					BJY050026082.g	bHLH	AT2G41130.1	6e-46	bHLH family protein
MRJ060023512.g	FAR1	AT1G52520.1	1e-138	FAR1-related sequence 6					BJY050026108.g	EIL	AT2G27050.1	1e-119	ETHYLENE-INSENSITIVE3-like 1
MRJ060023517.g	bHLH	AT1G05710.3	3e-46	bHLH family protein					BJY050026142.g	WRKY	AT3G56400.1	3e-24	WRKY DNA-binding protein 70
MRJ060023551.g	bHLH	AT3G24140.1	1e-117	bHLH family protein					BJY050026143.g	WRKY	AT3G56400.1	6e-28	WRKY DNA-binding protein 70
MRJ060023556.g	bHLH	AT3G07340.1	6e-83	bHLH family protein					BJY050026166.g	LBD	AT2G40470.1	3e-78	LOB domain-containing protein 15
MRJ060023667.g	SRS	AT3G51060.1	9e-70	Lateral root primordium (LRP) protein-related					BJY050026184.g	WRKY	AT2G38470.1	1e-109	WRKY DNA-binding protein 33
MRJ060023670.g	E2F/DP	AT5G22220.3	4e-74	E2F transcription factor 1					BJY050026227.g	bHLH	AT5G50915.2	6e-39	bHLH family protein
MRJ060023733.g	bHLH	AT2G40200.1	5e-37	bHLH family protein					BJY050026236.g	TCP	AT3G27010.1	5e-54	TCP family protein
MRJ060023744.g	Dof	AT5G60200.1	4e-36	TARGET OF MONOPTEROS 6					BJY050026245.g	SBP	AT5G50670.1	6e-47	SBP family protein
MRJ060023902.g	NAC	AT3G44350.2	2e-77	NAC domain containing protein 61					BJY050026275.g	Trihelix	AT5G63420.1	0	Trihelix family protein
MRJ060023914.g	bHLH	AT1G61660.3	1e-51	bHLH family protein					BJY050026303.g	bHLH	AT3G07340.1	2e-59	bHLH family protein
MRJ060023943.g	bZIP	AT3G12250.1	0	TGACG motif-binding factor 6					BJY050026323.g	NAC	AT5G64060.1	2e-18	NAC domain containing protein 103
MRJ060023952.g	bZIP	AT3G56850.1	3e-56	ABA-responsive element binding protein 3					BJY050026325.g	bHLH	AT4G00120.1	3e-47	bHLH family protein
MRJ060023955.g	EIL	AT3G20770.1	1e-176	EIL family protein					BJY050026431.g	NAC	AT5G46590.1	3e-12	NAC domain containing protein 96
MRJ060023964.g	NAC	AT5G08790.1	5e-29	NAC family protein					BJY050026449.g	bHLH	AT1G61660.3	3e-47	bHLH family protein
MRJ060024009.g	NF-YB	AT3G53340.1	2e-58	nuclear factor Y, subunit B10					BJY050026483.g	NAC	AT5G64530.1	6e-58	xylem NAC domain 1
MRJ060024024.g	Dof	AT5G60200.1	6e-40	TARGET OF MONOPTEROS 6					BJY050026542.g	bHLH	AT5G57150.3	2e-49	bHLH family protein
MRJ060024058.g	bHLH	AT5G54680.1	4e-59	bHLH family protein					BJY050026581.g	WRKY	AT1G80840.1	1e-69	WRKY DNA-binding protein 40
MRJ060024110.g	WRKY	AT5G43290.1	3e-42	WRKY DNA-binding protein 49					BJY050026600.g	bZIP	AT5G65210.2	1e-148	bZIP family protein
MRJ060024120.g	Dof	AT3G55370.1	8e-53	OBF-binding protein 3					BJY050026605.g	EIL	AT5G10120.1	1e-100	EIL family protein
MRJ060024121.g	Dof	AT3G55370.1	2e-52	OBF-binding protein 3					BJY050026635.g	bHLH	AT1G72210.1	2e-74	bHLH family protein
MRJ060024144.g	GRAS	AT2G37650.1	0	GRAS family protein					BJY050026647.g	NAC	AT3G44350.1	1e-33	NAC domain containing protein 61
MRJ060024164.g	Dof	AT3G55370.1	8e-63	OBF-binding protein 3					BJY050026656.g	NF-YC	AT5G63470.2	1e-20	nuclear factor Y, subunit C4
MRJ060024171.g	Dof	AT5G60200.1	6e-37	TARGET OF MONOPTEROS 6					BJY050026666.g	HSF	AT4G36990.1	2e-60	heat shock factor 4
MRJ060024274.g	GRAS	AT5G48150.1	1e-174	GRAS family protein					BJY050026684.g	WRKY	AT1G68150.1	5e-68	WRKY DNA-binding protein 9
MRJ060024345.g	bHLH	AT1G61660.1	6e-45	bHLH family protein					BJY050026815.g	CAMTA	AT5G64220.2	1e-156	Calmodulin-binding transcription activator protein with CG-1 and Ankyrin domains
MRJ060024382.g	GRAS	AT3G54220.1	1e-133	GRAS family protein					BJY050026823.g	GeBP	AT5G28040.1	3e-68	DNA-binding storekeeper protein-related transcriptional regulator
MRJ060024406.g	Dof	AT5G60200.1	8e-34	TARGET OF MONOPTEROS 6					BJY050026841.g	SRS	AT5G12330.4	2e-72	Lateral root primordium (LRP) protein-related
MRJ060024458.g	NAC	AT5G39820.1	9e-09	NAC domain containing protein 94					BJY050026901.g	bHLH	AT4G30980.1	6e-19	LJRHL1-like 2
MRJ060024661.g	bHLH	AT1G59640.1	6e-70	BIG PETAL P					BJY050026916.g	SBP	AT5G18830.1	1e-172	squamosa promoter binding protein-like 7
MRJ060024696.g	WRKY	AT3G04670.1	5e-95	WRKY DNA-binding protein 39					BJY050026960.g	EIL	AT2G27050.1	1e-172	ETHYLENE-INSENSITIVE3-like 1
MRJ060024707.g	bZIP	AT5G28770.1	4e-43	bZIP family protein					BJY050026972.g	NAC	AT3G29035.1	7e-24	NAC domain containing protein 3
MRJ060024870.g	LBD	AT3G58190.1	1e-63	lateral organ boundaries-domain 29					BJY050027007.g	bZIP	AT2G40620.1	1e-74	bZIP family protein
MRJ060024969.g	GATA	AT3G21175.2	5e-82	ZIM-like 1					BJY050027020.g	LBD	AT2G30340.1	1e-71	LOB domain-containing protein 13
MRJ060025010.g	WRKY	AT1G13960.1	1e-34	WRKY DNA-binding protein 4					BJY050027028.g	WRKY	AT2G38470.1	4e-99	WRKY DNA-binding protein 33
MRJ060025014.g	WRKY	AT1G80840.1	3e-68	WRKY DNA-binding protein 40					BJY050027042.g	LBD	AT2G30130.1	1e-71	LBD family protein
MRJ060025052.g	HSF	AT1G32330.1	1e-136	heat shock transcription factor A1D					BJY050027049.g	bHLH	AT5G58010.1	7e-59	LJRHL1-like 3
MRJ060025059.g	bHLH	AT1G32640.1	1e-148	bHLH family protein					BJY060009343.g	ZF-HD	AT4G24660.1	2e-06	homeobox protein 22
MRJ060025092.g	GATA	AT4G17570.3	1e-107	GATA transcription factor 26					BJY060009422.g	Trihelix	AT3G10040.1	2e-77	sequence-specific DNA binding transcription factors
MRJ060025093.g	WRKY	AT2G44745.1	6e-49	WRKY family protein					BJY060009433.g	GRAS	AT1G55580.1	1e-101	GRAS family protein
MRJ060025135.g	YABBY	AT2G45190.1	2e-63	YABBY family protein					BJY060009444.g	HSF	AT3G02990.1	2e-31	heat shock transcription factor A1E
MRJ060025145.g	Trihelix	AT1G76890.2	1e-129	Trihelix family protein					BJY060009591.g	WRKY	AT1G80840.1	2e-58	WRKY DNA-binding protein 40
MRJ060025165.g	WRKY	AT2G46130.1	4e-16	WRKY DNA-binding protein 43					BJY060009690.g	NF-YC	AT3G12480.1	1e-38	nuclear factor Y, subunit C11
MRJ060025169.g	bHLH	AT2G31280.1	1e-55	conserved peptide upstream open reading frame 7					BJY060009820.g	LBD	AT3G58190.1	4e-64	lateral organ boundaries-domain 29
MRJ060025212.g	BBR-BPC	AT5G42520.1	1e-113	basic pentacysteine 6					BJY060009909.g	FAR1	AT2G27110.2	2e-75	FAR1-related sequence 3
MRJ060025213.g	BBR-BPC	AT5G42520.1	1e-111	basic pentacysteine 6					BJY060010031.g	bZIP	AT4G38900.3	1e-101	bZIP family protein
MRJ060025307.g	LBD	AT2G42430.1	5e-36	lateral organ boundaries-domain 16					BJY060010040.g	bHLH	AT4G00870.1	8e-61	bHLH family protein
MRJ060025353.g	LBD	AT3G27650.1	1e-21	LOB domain-containing protein 25					BJY060010178.g	GATA	AT3G54810.2	3e-40	GATA family protein
MRJ060025384.g	bHLH	AT1G30670.1	8e-28	bHLH family protein					BJY060010200.g	GRAS	AT3G54220.1	5e-18	GRAS family protein
MRJ060025417.g	bZIP	AT4G35900.1	1e-23	bZIP family protein					BJY060010244.g	GeBP	AT4G00238.1	4e-08	DNA-binding storekeeper protein-related transcriptional regulator
MRJ060025433.g	LBD	AT4G00220.1	7e-77	LBD family protein					BJY060010290.g	SBP	AT5G50670.1	3e-53	SBP family protein
MRJ060025564.g	bHLH	AT4G05170.1	2e-27	bHLH family protein					BJY060010291.g	WRKY	AT5G13080.1	1e-45	WRKY DNA-binding protein 75
MRJ060025582.g	Dof	AT5G60200.1	5e-31	TARGET OF MONOPTEROS 6					BJY060010357.g	NAC	AT1G25580.1	2e-80	NAC family protein
MRJ060025645.g	E2F/DP	AT5G03415.1	3e-60	Transcription factor DP					BJY060010379.g	Trihelix	AT1G13450.1	1e-163	Trihelix family protein
MRJ060025694.g	GRAS	AT5G52510.1	1e-125	SCARECROW-like 8					BJY060010425.g	E2F/DP	AT2G36010.1	1e-137	E2F transcription factor 3
MRJ060025763.g	LBD	AT2G42430.1	2e-43	lateral organ boundaries-domain 16					BJY060010433.g	bHLH	AT2G31280.1	2e-53	conserved peptide upstream open reading frame 7
MRJ060025772.g	LBD	AT2G42430.1	2e-44	lateral organ boundaries-domain 16					BJY060010436.g	bZIP	AT1G43700.1	2e-58	VIRE2-interacting protein 1
MRJ060025803.g	LBD	AT2G42430.1	1e-43	lateral organ boundaries-domain 16					BJY060010452.g	TCP	AT1G58100.1	2e-57	TCP family protein
MRJ060025806.g	LBD	AT2G42430.1	2e-44	lateral organ boundaries-domain 16					BJY060010482.g	WRKY	AT4G04450.1	5e-78	WRKY family protein
MRJ060025900.g	SBP	AT1G02065.1	8e-37	squamosa promoter binding protein-like 8					BJY060010495.g	HSF	AT5G03720.1	1e-65	heat shock transcription factor A3
MRJ060025907.g	SBP	AT1G02065.1	1e-36	squamosa promoter binding protein-like 8					BJY060010523.g	WRKY	AT4G04450.1	9e-74	WRKY family protein
MRJ060025909.g	GATA	AT4G32890.1	1e-58	GATA transcription factor 9					BJY060010535.g	bHLH	AT2G14760.1	4e-54	bHLH family protein
MRJ060025915.g	GATA	AT5G25830.1	3e-49	GATA transcription factor 12					BJY060010537.g	LBD	AT4G37540.1	3e-59	LOB domain-containing protein 39
MRJ060025958.g	NAC	AT4G17980.1	3e-27	NAC domain containing protein 71					BJY060010553.g	TCP	AT3G27010.1	2e-56	TCP family protein
MRJ060026017.g	bHLH	AT5G01310.1	2e-32	APRATAXIN-like					BJY060010565.g	bHLH	AT3G26744.1	1e-118	bHLH family protein
MRJ070010890.g	GRAS	AT1G55580.1	1e-104	GRAS family protein					BJY060010618.g	EIL	AT3G20770.1	0	EIL family protein
MRJ070010905.g	Trihelix	AT3G10040.1	6e-82	sequence-specific DNA binding transcription factors					BJY060010625.g	NAC	AT5G07680.1	4e-25	NAC domain containing protein 80
MRJ070011098.g	WRKY	AT4G31800.2	2e-56	WRKY DNA-binding protein 18					BJY060010631.g	bZIP	AT1G75390.1	1e-35	basic leucine-zipper 44
MRJ070011179.g	NF-YC	AT3G12480.1	2e-39	nuclear factor Y, subunit C11					BJY060010646.g	GRAS	AT3G03450.1	8e-89	RGA-like 2
MRJ070011267.g	bZIP	AT4G35900.1	4e-07	bZIP family protein					BJY060010665.g	bHLH	AT1G49770.1	6e-48	bHLH family protein
MRJ070011323.g	LBD	AT3G58190.1	4e-64	lateral organ boundaries-domain 29					BJY060010687.g	bHLH	AT1G26945.1	1e-26	bHLH family protein
MRJ070011441.g	FAR1	AT4G38180.1	1e-168	FAR1-related sequence 5					BJY060010721.g	NF-YB	AT4G14540.1	6e-74	nuclear factor Y, subunit B3
MRJ070011579.g	bZIP	AT4G38900.3	1e-101	bZIP family protein					BJY060010740.g	WRKY	AT1G69310.2	1e-53	WRKY DNA-binding protein 57
MRJ070011587.g	bHLH	AT4G00870.1	3e-64	bHLH family protein					BJY060010868.g	NAC	AT3G12977.1	8e-23	NAC family protein
MRJ070011609.g	LBD	AT5G66870.1	3e-25	ASYMMETRIC LEAVES 2-like 1					BJY060010892.g	NF-YA	AT5G06510.2	3e-34	nuclear factor Y, subunit A10
MRJ070011610.g	LBD	AT5G66870.1	6e-34	ASYMMETRIC LEAVES 2-like 1					BJY060010898.g	YABBY	AT2G26580.1	2e-22	YABBY family protein
MRJ070011611.g	LBD	AT5G66870.1	8e-09	ASYMMETRIC LEAVES 2-like 1					BJY060010951.g	HSF	AT3G22830.1	1e-113	heat shock transcription factor A6B
MRJ070011612.g	LBD	AT2G23660.2	3e-29	LOB domain-containing protein 10					BJY060010965.g	LBD	AT3G26660.1	5e-30	LOB domain-containing protein 24
MRJ070011614.g	LBD	AT2G23660.2	2e-38	LOB domain-containing protein 10					BJY060010968.g	bHLH	AT5G43650.1	1e-16	bHLH family protein
MRJ070011615.g	LBD	AT5G66870.1	8e-37	ASYMMETRIC LEAVES 2-like 1					BJY060010969.g	WRKY	AT2G30590.1	1e-101	WRKY DNA-binding protein 21
MRJ070011616.g	LBD	AT2G23660.2	2e-33	LOB domain-containing protein 10					BJY060010995.g	bHLH	AT1G59640.1	7e-76	BIG PETAL P
MRJ070011617.g	LBD	AT2G23660.2	3e-37	LOB domain-containing protein 10					BJY060011040.g	bHLH	AT4G36930.1	2e-40	bHLH family protein
MRJ070011618.g	LBD	AT3G27650.1	5e-20	LOB domain-containing protein 25					BJY060011064.g	Dof	AT5G60200.1	4e-39	TARGET OF MONOPTEROS 6
MRJ070011619.g	LBD	AT2G23660.2	9e-39	LOB domain-containing protein 10					BJY060011086.g	WRKY	AT4G11070.2	8e-28	WRKY family protein
MRJ070011622.g	LBD	AT2G23660.2	2e-38	LOB domain-containing protein 10					BJY060011147.g	GRAS	AT5G48150.1	1e-174	GRAS family protein
MRJ070011623.g	LBD	AT2G23660.2	3e-36	LOB domain-containing protein 10					BJY060011150.g	GRAS	AT3G49950.1	1e-123	GRAS family protein
MRJ070011624.g	LBD	AT2G23660.2	1e-30	LOB domain-containing protein 10					BJY060011153.g	bHLH	AT1G61660.3	7e-61	bHLH family protein
MRJ070011730.g	GATA	AT3G54810.2	7e-40	GATA family protein					BJY060011241.g	BBR-BPC	AT2G35550.3	2e-59	basic pentacysteine 7
MRJ070011755.g	GRAS	AT3G54220.1	6e-09	GRAS family protein					BJY060011273.g	Dof	AT3G55370.2	5e-56	OBF-binding protein 3
MRJ070011756.g	GRAS	AT4G17230.1	4e-08	SCARECROW-like 13					BJY060011293.g	GRAS	AT2G37650.1	1e-172	GRAS family protein
MRJ070011851.g	SBP	AT5G50670.1	9e-54	SBP family protein					BJY060011457.g	LBD	AT1G07900.1	4e-32	LOB domain-containing protein 1
MRJ070011852.g	WRKY	AT5G13080.1	2e-41	WRKY DNA-binding protein 75					BJY060011470.g	FAR1	AT4G15090.1	2e-45	FAR1 family protein
MRJ070011925.g	NAC	AT1G25580.1	8e-85	NAC family protein					BJY060011482.g	Trihelix	AT3G14180.1	2e-36	sequence-specific DNA binding transcription factors
MRJ070011947.g	Trihelix	AT1G13450.1	1e-167	Trihelix family protein					BJY060011502.g	WRKY	AT2G38470.1	1e-116	WRKY DNA-binding protein 33
MRJ070011985.g	LBD	AT2G23660.2	3e-39	LOB domain-containing protein 10					BJY060011531.g	bZIP	AT2G40620.1	1e-88	bZIP family protein
MRJ070011986.g	LBD	AT2G23660.2	5e-32	LOB domain-containing protein 10					BJY060011541.g	WRKY	AT2G40740.1	3e-43	WRKY DNA-binding protein 55
MRJ070011987.g	LBD	AT5G66870.1	1e-30	ASYMMETRIC LEAVES 2-like 1					BJY060011576.g	Dof	AT3G47500.1	3e-69	cycling DOF factor 3
MRJ070011988.g	LBD	AT2G23660.2	1e-40	LOB domain-containing protein 10					BJY060011586.g	EIL	AT3G20770.1	0	EIL family protein
MRJ070011989.g	LBD	AT5G63090.2	1e-26	LBD family protein					BJY060011617.g	bZIP	AT2G46270.1	3e-86	G-box binding factor 3
MRJ070011990.g	LBD	AT2G23660.2	1e-40	LOB domain-containing protein 10					BJY060011633.g	WRKY	AT4G01250.1	1e-46	WRKY family protein
MRJ070011991.g	LBD	AT2G23660.2	8e-41	LOB domain-containing protein 10					BJY060011646.g	WRKY	AT1G29280.1	6e-24	WRKY DNA-binding protein 65
MRJ070011992.g	LBD	AT5G63090.2	1e-16	LBD family protein					BJY060011653.g	BES1	AT1G78700.1	3e-78	BES1/BZR1 homolog 4
MRJ070011993.g	LBD	AT2G23660.2	2e-38	LOB domain-containing protein 10					BJY060011681.g	GATA	AT4G32890.1	4e-76	GATA transcription factor 9
MRJ070012001.g	E2F/DP	AT2G36010.1	1e-139	E2F transcription factor 3					BJY060011746.g	CPP	AT4G29000.1	1e-150	Tesmin/TSO1-like CXC domain-containing protein
MRJ070012008.g	bHLH	AT2G31280.1	4e-55	conserved peptide upstream open reading frame 7					BJY060011751.g	Trihelix	AT3G58630.1	4e-59	sequence-specific DNA binding transcription factors
MRJ070012011.g	bZIP	AT1G43700.1	3e-61	VIRE2-interacting protein 1					BJY060011753.g	Dof	AT2G34140.1	1e-37	Dof family protein
MRJ070012027.g	TCP	AT1G58100.1	2e-68	TCP family protein					BJY060011765.g	bZIP	AT3G58120.1	6e-90	bZIP family protein
MRJ070012059.g	WRKY	AT4G04450.1	3e-78	WRKY family protein					BJY060011779.g	NAC	AT4G28500.1	1e-111	NAC domain containing protein 73
MRJ070012071.g	HSF	AT5G03720.1	2e-67	heat shock transcription factor A3					BJY060011794.g	WRKY	AT1G29860.1	1e-51	WRKY DNA-binding protein 71
MRJ070012078.g	LBD	AT3G27650.1	3e-13	LOB domain-containing protein 25					BJY060011823.g	ZF-HD	AT4G24660.1	1e-42	homeobox protein 22
MRJ070012079.g	LBD	AT5G66870.1	2e-17	ASYMMETRIC LEAVES 2-like 1					BJY060011826.g	GATA	AT3G50870.1	5e-33	GATA family protein
MRJ070012080.g	LBD	AT3G27650.1	3e-17	LOB domain-containing protein 25					BJY060011841.g	TCP	AT5G60970.1	1e-39	TEOSINTE BRANCHED 1, cycloidea and PCF transcription factor 5
MRJ070012081.g	LBD	AT5G66870.1	1e-16	ASYMMETRIC LEAVES 2-like 1					BJY060011862.g	bHLH	AT2G28160.1	2e-37	FER-like regulator of iron uptake
MRJ070012082.g	LBD	AT3G27650.1	3e-20	LOB domain-containing protein 25					BJY060011874.g	WRKY	AT5G13080.1	1e-49	WRKY DNA-binding protein 75
MRJ070012083.g	LBD	AT5G66870.1	3e-14	ASYMMETRIC LEAVES 2-like 1					BJY060011882.g	HSF	AT4G13980.1	1e-110	HSF family protein
MRJ070012084.g	LBD	AT3G27650.1	3e-18	LOB domain-containing protein 25					BJY060011887.g	bHLH	AT3G07340.1	5e-80	bHLH family protein
MRJ070012085.g	LBD	AT5G66870.1	2e-16	ASYMMETRIC LEAVES 2-like 1					BJY060012003.g	bHLH	AT1G05710.3	7e-45	bHLH family protein
MRJ070012086.g	LBD	AT5G66870.1	4e-10	ASYMMETRIC LEAVES 2-like 1					BJY060012041.g	ZF-HD	AT2G02540.1	2e-75	homeobox protein 21
MRJ070012089.g	LBD	AT3G27650.1	7e-18	LOB domain-containing protein 25					BJY060012046.g	FAR1	AT4G38180.1	1e-85	FAR1-related sequence 5
MRJ070012105.g	WRKY	AT4G04450.1	1e-72	WRKY family protein					BJY060012061.g	Whirly	AT1G71260.1	2e-18	WHIRLY 2
MRJ070012116.g	bHLH	AT2G14760.1	2e-56	bHLH family protein					BJY060012062.g	Whirly	AT1G71260.1	2e-20	WHIRLY 2
MRJ070012118.g	LBD	AT5G67420.1	1e-60	LOB domain-containing protein 37					BJY060012082.g	NAC	AT2G18060.1	5e-20	vascular related NAC-domain protein 1
MRJ070012135.g	TCP	AT3G27010.1	7e-65	TCP family protein					BJY060012107.g	NAC	AT5G64530.1	8e-52	xylem NAC domain 1
MRJ070012146.g	bHLH	AT3G26744.1	1e-128	bHLH family protein					BJY060012161.g	WRKY	AT4G04450.1	1e-102	WRKY family protein
MRJ070012206.g	EIL	AT3G20770.1	2e-42	EIL family protein					BJY060012186.g	WRKY	AT4G11070.1	1e-34	WRKY family protein
MRJ070012207.g	EIL	AT3G20770.1	1e-45	EIL family protein					BJY060012213.g	NAC	AT4G29230.1	1e-119	NAC domain containing protein 75
MRJ070012208.g	EIL	AT3G20770.1	1e-45	EIL family protein					BJY060012252.g	bZIP	AT5G11260.1	2e-57	bZIP family protein
MRJ070012220.g	bZIP	AT1G75390.1	4e-36	basic leucine-zipper 44					BJY060012387.g	bHLH	AT2G42280.1	5e-56	bHLH family protein
MRJ070012235.g	GRAS	AT3G03450.1	3e-77	RGA-like 2					BJY060012389.g	SBP	AT3G57920.1	1e-50	squamosa promoter binding protein-like 15
MRJ070012278.g	bZIP	AT5G44080.1	5e-39	bZIP family protein					BJY060012427.g	WRKY	AT5G56270.1	1e-125	WRKY DNA-binding protein 2
MRJ070012289.g	bZIP	AT5G44080.1	4e-39	bZIP family protein					BJY060012532.g	ZF-HD	AT4G24660.1	3e-18	homeobox protein 22
MRJ070012298.g	bHLH	AT1G49770.1	1e-48	bHLH family protein					BJY060012619.g	Dof	AT5G60850.1	1e-40	OBF binding protein 4
MRJ070012319.g	bHLH	AT1G26945.1	1e-26	bHLH family protein					BJY060012662.g	NAC	AT1G25580.1	1e-123	NAC family protein
MRJ070012356.g	NF-YB	AT4G14540.1	5e-78	nuclear factor Y, subunit B3					BJY060012699.g	bZIP	AT1G45249.2	4e-76	abscisic acid responsive elements-binding factor 2
MRJ070012375.g	WRKY	AT1G69310.2	1e-55	WRKY DNA-binding protein 57					BJY060012748.g	ZF-HD	AT4G24660.1	5e-63	homeobox protein 22
MRJ070012543.g	NF-YA	AT5G06510.2	2e-38	nuclear factor Y, subunit A10					BJY060012751.g	bHLH	AT1G72210.1	2e-66	bHLH family protein
MRJ070012549.g	YABBY	AT2G26580.1	2e-22	YABBY family protein					BJY070017694.g	NAC	AT3G44350.2	3e-75	NAC domain containing protein 61
MRJ070012599.g	HSF	AT3G22830.1	1e-118	heat shock transcription factor A6B					BJY070017708.g	bHLH	AT1G61660.3	1e-52	bHLH family protein
MRJ070012619.g	bHLH	AT5G43650.1	2e-15	bHLH family protein					BJY070017740.g	bZIP	AT3G12250.1	0	TGACG motif-binding factor 6
MRJ070012620.g	WRKY	AT2G30590.1	1e-100	WRKY DNA-binding protein 21					BJY070017748.g	bZIP	AT2G41070.3	9e-40	bZIP family protein
MRJ070012646.g	bHLH	AT1G59640.1	1e-75	BIG PETAL P					BJY070017751.g	EIL	AT3G20770.1	1e-167	EIL family protein
MRJ070012694.g	bHLH	AT4G36930.1	3e-40	bHLH family protein					BJY070017761.g	NAC	AT5G07680.1	3e-16	NAC domain containing protein 80
MRJ070012737.g	WRKY	AT4G11070.2	5e-24	WRKY family protein					BJY070017804.g	NF-YB	AT2G37060.1	4e-53	nuclear factor Y, subunit B8
MRJ070012803.g	GRAS	AT5G48150.1	0	GRAS family protein					BJY070017828.g	Dof	AT5G60200.1	2e-41	TARGET OF MONOPTEROS 6
MRJ070012804.g	bHLH	AT3G22100.1	2e-26	bHLH family protein					BJY070017863.g	bHLH	AT5G54680.1	2e-57	bHLH family protein
MRJ070012806.g	GRAS	AT3G49950.1	1e-122	GRAS family protein					BJY070017909.g	WRKY	AT5G43290.1	3e-44	WRKY DNA-binding protein 49
MRJ070012809.g	bHLH	AT1G61660.3	1e-61	bHLH family protein					BJY070017918.g	Dof	AT3G55370.1	4e-54	OBF-binding protein 3
MRJ070012885.g	BBR-BPC	AT2G35550.3	5e-60	basic pentacysteine 7					BJY070017949.g	GRAS	AT2G37650.1	1e-170	GRAS family protein
MRJ070012912.g	Dof	AT3G55370.1	1e-48	OBF-binding protein 3					BJY070017957.g	Dof	AT3G55370.2	8e-60	OBF-binding protein 3
MRJ070012931.g	GRAS	AT2G37650.1	1e-173	GRAS family protein					BJY070017982.g	Dof	AT5G60200.1	8e-37	TARGET OF MONOPTEROS 6
MRJ070013100.g	LBD	AT1G07900.1	6e-32	LOB domain-containing protein 1					BJY070018078.g	GRAS	AT5G48150.1	1e-162	GRAS family protein
MRJ070013113.g	FAR1	AT1G76320.2	1e-114	FAR1-related sequence 4					BJY070018174.g	bHLH	AT1G59640.1	8e-70	BIG PETAL P
MRJ070013125.g	Trihelix	AT3G11100.1	6e-51	sequence-specific DNA binding transcription factors					BJY070018203.g	WRKY	AT3G04670.1	1e-95	WRKY DNA-binding protein 39
MRJ070013151.g	WRKY	AT2G38470.1	1e-115	WRKY DNA-binding protein 33					BJY070018212.g	bZIP	AT5G28770.2	1e-62	bZIP family protein
MRJ070013180.g	bZIP	AT2G40620.1	5e-89	bZIP family protein					BJY070018305.g	Dof	AT5G60200.1	9e-34	TARGET OF MONOPTEROS 6
MRJ070013195.g	WRKY	AT2G40740.1	5e-44	WRKY DNA-binding protein 55					BJY070018345.g	bHLH	AT3G20640.1	2e-35	bHLH family protein
MRJ070013227.g	Dof	AT5G39660.1	1e-71	cycling DOF factor 2					BJY070018349.g	bZIP	AT5G06839.3	1e-97	bZIP family protein
MRJ070013240.g	EIL	AT3G20770.1	0	EIL family protein					BJY070018367.g	GRAS	AT3G54220.1	1e-121	GRAS family protein
MRJ070013273.g	bZIP	AT2G46270.1	1e-88	G-box binding factor 3					BJY070018378.g	Trihelix	AT1G13450.3	3e-13	Trihelix family protein
MRJ070013298.g	WRKY	AT4G01250.1	6e-47	WRKY family protein					BJY070018636.g	LBD	AT3G58190.1	1e-63	lateral organ boundaries-domain 29
MRJ070013311.g	WRKY	AT1G29280.1	2e-55	WRKY DNA-binding protein 65					BJY070018673.g	NAC	AT1G33060.1	5e-72	NAC 014
MRJ070013316.g	WRKY	AT1G29280.1	9e-47	WRKY DNA-binding protein 65					BJY070018730.g	GATA	AT3G21175.2	1e-57	ZIM-like 1
MRJ070013322.g	BES1	AT1G78700.1	2e-80	BES1/BZR1 homolog 4					BJY070018732.g	GATA	AT3G21175.2	2e-81	ZIM-like 1
MRJ070013350.g	GATA	AT4G32890.1	3e-75	GATA transcription factor 9					BJY070018777.g	WRKY	AT1G13960.2	9e-13	WRKY DNA-binding protein 4
MRJ070013424.g	CPP	AT4G29000.1	1e-151	Tesmin/TSO1-like CXC domain-containing protein					BJY070018780.g	WRKY	AT1G80840.1	1e-67	WRKY DNA-binding protein 40
MRJ070013429.g	Trihelix	AT3G58630.1	3e-62	sequence-specific DNA binding transcription factors					BJY070018822.g	HSF	AT1G32330.1	1e-135	heat shock transcription factor A1D
MRJ070013431.g	Dof	AT2G34140.1	1e-37	Dof family protein					BJY070018828.g	bHLH	AT1G32640.1	1e-139	bHLH family protein
MRJ070013444.g	bZIP	AT3G58120.1	5e-91	bZIP family protein					BJY070018858.g	GATA	AT4G17570.3	1e-106	GATA transcription factor 26
MRJ070013457.g	NAC	AT4G28500.1	1e-114	NAC domain containing protein 73					BJY070018859.g	WRKY	AT2G44745.1	3e-62	WRKY family protein
MRJ070013471.g	WRKY	AT1G29860.1	1e-51	WRKY DNA-binding protein 71					BJY070018914.g	YABBY	AT2G45190.1	6e-52	YABBY family protein
MRJ070013497.g	ZF-HD	AT4G24660.1	4e-63	homeobox protein 22					BJY070018926.g	Trihelix	AT1G76890.2	1e-125	Trihelix family protein
MRJ070013500.g	GATA	AT3G50870.1	1e-37	GATA family protein					BJY070018948.g	bHLH	AT2G31280.1	1e-54	conserved peptide upstream open reading frame 7
MRJ070013519.g	TCP	AT5G60970.1	2e-42	TEOSINTE BRANCHED 1, cycloidea and PCF transcription factor 5					BJY070019004.g	BBR-BPC	AT5G42520.1	1e-113	basic pentacysteine 6
MRJ070013542.g	bHLH	AT2G28160.1	4e-42	FER-like regulator of iron uptake					BJY070019005.g	BBR-BPC	AT5G42520.1	1e-112	basic pentacysteine 6
MRJ070013553.g	WRKY	AT5G13080.1	1e-54	WRKY DNA-binding protein 75					BJY070019038.g	NAC	AT1G33060.1	1e-39	NAC 014
MRJ070013561.g	HSF	AT4G13980.1	1e-113	HSF family protein					BJY070019101.g	LBD	AT2G42430.1	1e-36	lateral organ boundaries-domain 16
MRJ070013564.g	bHLH	AT3G07340.1	3e-83	bHLH family protein					BJY070019143.g	LBD	AT1G31320.1	2e-21	LOB domain-containing protein 4
MRJ070013716.g	bHLH	AT1G05710.3	2e-44	bHLH family protein					BJY070019169.g	bHLH	AT1G30670.1	2e-23	bHLH family protein
MRJ070013752.g	ZF-HD	AT2G02540.1	2e-77	homeobox protein 21					BJY070019204.g	bZIP	AT4G35900.1	1e-23	bZIP family protein
MRJ070013757.g	FAR1	AT4G38180.1	1e-160	FAR1-related sequence 5					BJY070019220.g	LBD	AT4G00220.1	1e-76	LBD family protein
MRJ070013772.g	Whirly	AT1G71260.1	2e-26	WHIRLY 2					BJY070019336.g	bHLH	AT1G61660.3	7e-26	bHLH family protein
MRJ070013773.g	Whirly	AT1G71260.1	4e-19	WHIRLY 2					BJY070019339.g	bHLH	AT1G61660.3	7e-26	bHLH family protein
MRJ070013794.g	NAC	AT5G62380.1	4e-21	NAC-domain protein 101					BJY070019341.g	bHLH	AT1G61660.2	7e-26	bHLH family protein
MRJ070013851.g	WRKY	AT4G04450.1	6e-17	WRKY family protein					BJY070019362.g	Dof	AT5G60200.1	6e-31	TARGET OF MONOPTEROS 6
MRJ070013858.g	WRKY	AT4G04450.1	1e-107	WRKY family protein					BJY070019422.g	E2F/DP	AT5G03415.1	3e-60	Transcription factor DP
MRJ070013882.g	WRKY	AT4G11070.1	2e-41	WRKY family protein					BJY070019465.g	GRAS	AT5G52510.1	1e-118	SCARECROW-like 8
MRJ070013908.g	NAC	AT4G29230.1	1e-121	NAC domain containing protein 75					BJY070019616.g	SBP	AT1G69170.1	7e-35	SBP family protein
MRJ070013953.g	bZIP	AT5G11260.1	9e-63	bZIP family protein					BJY070019618.g	GATA	AT4G32890.1	2e-56	GATA transcription factor 9
MRJ070014053.g	LBD	AT5G66870.1	6e-43	ASYMMETRIC LEAVES 2-like 1					BJY070019625.g	GATA	AT5G25830.1	4e-46	GATA transcription factor 12
MRJ070014092.g	bHLH	AT2G42280.1	2e-57	bHLH family protein					BJY070019637.g	Dof	AT3G61850.2	3e-45	Dof family protein
MRJ070014094.g	SBP	AT2G42200.1	3e-46	squamosa promoter binding protein-like 9					BJY070019667.g	NAC	AT4G17980.1	6e-44	NAC domain containing protein 71
MRJ070014134.g	WRKY	AT5G56270.1	1e-126	WRKY DNA-binding protein 2					BJY070019718.g	bHLH	AT5G01310.1	3e-32	APRATAXIN-like
MRJ070014288.g	Dof	AT5G60850.1	1e-41	OBF binding protein 4					BJY080000040.g	CPP	AT3G22780.1	1e-09	Tesmin/TSO1-like CXC domain-containing protein
MRJ070014328.g	NAC	AT1G25580.1	1e-127	NAC family protein					BJY080000135.g	bHLH	AT1G68920.1	3e-71	bHLH family protein
MRJ070014362.g	bZIP	AT1G45249.2	2e-78	abscisic acid responsive elements-binding factor 2					BJY080000152.g	SBP	AT1G20980.1	0	squamosa promoter binding protein-like 14
MRJ070014404.g	ZF-HD	AT4G24660.1	2e-66	homeobox protein 22					BJY080000179.g	TCP	AT1G69690.1	8e-47	TCP family protein
MRJ070014407.g	bHLH	AT1G72210.1	7e-51	bHLH family protein					BJY080000207.g	HSF	AT1G46264.1	2e-84	heat shock transcription factor B4
MRJ080026043.g	Trihelix	AT3G54390.1	3e-64	sequence-specific DNA binding transcription factors					BJY080000252.g	GATA	AT4G32890.1	2e-73	GATA transcription factor 9
MRJ080026160.g	bHLH	AT1G68920.3	4e-70	bHLH family protein					BJY080000267.g	CPP	AT4G29000.1	1e-110	Tesmin/TSO1-like CXC domain-containing protein
MRJ080026192.g	SBP	AT1G20980.1	0	squamosa promoter binding protein-like 14					BJY080000272.g	Dof	AT2G34140.1	1e-34	Dof family protein
MRJ080026220.g	TCP	AT1G69690.1	1e-50	TCP family protein					BJY080000276.g	bZIP	AT3G58120.1	1e-56	bZIP family protein
MRJ080026240.g	bZIP	AT2G16770.1	1e-42	bZIP family protein					BJY080000286.g	WRKY	AT4G18170.1	2e-45	WRKY DNA-binding protein 28
MRJ080026246.g	bHLH	AT2G41130.1	4e-48	bHLH family protein					BJY080000325.g	bHLH	AT4G37850.1	1e-60	bHLH family protein
MRJ080026248.g	HSF	AT1G46264.1	4e-84	heat shock transcription factor B4					BJY080000326.g	bHLH	AT4G37850.1	4e-44	bHLH family protein
MRJ080026305.g	GATA	AT4G32890.1	4e-74	GATA transcription factor 9					BJY080000392.g	GRAS	AT5G48150.1	0	GRAS family protein
MRJ080026324.g	Dof	AT2G34140.1	1e-34	Dof family protein					BJY080000408.g	LBD	AT3G02550.1	3e-70	LOB domain-containing protein 41
MRJ080026327.g	bZIP	AT3G58120.1	5e-56	bZIP family protein					BJY080000414.g	WRKY	AT3G04670.1	1e-94	WRKY DNA-binding protein 39
MRJ080026336.g	WRKY	AT1G69310.2	5e-44	WRKY DNA-binding protein 57					BJY080000521.g	Nin-like	AT4G35270.1	0	Nin-like family protein
MRJ080026380.g	bHLH	AT4G37850.1	4e-64	bHLH family protein					BJY080000680.g	STAT	AT1G17040.1	1e-144	SH2 domain protein A
MRJ080026381.g	bHLH	AT4G37850.1	2e-47	bHLH family protein					BJY080000687.g	NAC	AT4G17980.1	1e-25	NAC domain containing protein 71
MRJ080026453.g	GRAS	AT5G48150.1	0	GRAS family protein					BJY080000724.g	WRKY	AT3G56400.1	3e-13	WRKY DNA-binding protein 70
MRJ080026470.g	LBD	AT3G02550.1	6e-91	LOB domain-containing protein 41					BJY080000727.g	bZIP	AT2G40620.1	2e-75	bZIP family protein
MRJ080026478.g	WRKY	AT3G04670.1	4e-98	WRKY DNA-binding protein 39					BJY080000749.g	LBD	AT2G30130.1	7e-71	LBD family protein
MRJ080026555.g	Nin-like	AT4G35270.1	0	Nin-like family protein					BJY080000754.g	bHLH	AT1G68810.1	3e-26	bHLH family protein
MRJ080026681.g	GATA	AT4G17570.3	4e-69	GATA transcription factor 26					BJY080000851.g	Dof	AT3G55370.2	4e-56	OBF-binding protein 3
MRJ080026702.g	STAT	AT1G17040.1	1e-123	SH2 domain protein A					BJY080000923.g	bZIP	AT3G62420.1	3e-36	basic region/leucine zipper motif 53
MRJ080026709.g	NAC	AT4G17980.1	1e-80	NAC domain containing protein 71					BJY080000939.g	SBP	AT3G60030.1	2e-36	squamosa promoter-binding protein-like 12
MRJ080026710.g	bHLH	AT1G72210.1	4e-74	bHLH family protein					BJY080000943.g	GeBP	AT5G28040.1	3e-46	DNA-binding storekeeper protein-related transcriptional regulator
MRJ080026745.g	WRKY	AT3G56400.1	3e-18	WRKY DNA-binding protein 70					BJY080000964.g	bZIP	AT2G40950.1	1e-108	bZIP family protein
MRJ080026748.g	bZIP	AT2G40620.1	3e-78	bZIP family protein					BJY080000982.g	bZIP	AT3G12250.1	1e-162	TGACG motif-binding factor 6
MRJ080026771.g	LBD	AT2G30130.1	7e-71	LBD family protein					BJY080001001.g	Dof	AT3G47500.1	1e-64	cycling DOF factor 3
MRJ080026776.g	bHLH	AT2G40200.1	1e-31	bHLH family protein					BJY080001027.g	WRKY	AT2G40740.1	4e-32	WRKY DNA-binding protein 55
MRJ080026870.g	Dof	AT3G55370.2	3e-57	OBF-binding protein 3					BJY080001088.g	NF-YB	AT2G37060.1	3e-53	nuclear factor Y, subunit B8
MRJ080026950.g	bZIP	AT3G62420.1	5e-36	basic region/leucine zipper motif 53					BJY080001091.g	Dof	AT3G45610.1	2e-39	Dof family protein
MRJ080026965.g	SBP	AT2G47070.1	0	squamosa promoter binding protein-like 1					BJY080001188.g	GRAS	AT3G54220.1	0	GRAS family protein
MRJ080026969.g	GeBP	AT5G28040.1	8e-46	DNA-binding storekeeper protein-related transcriptional regulator					BJY080001218.g	Trihelix	AT2G33550.1	4e-61	Trihelix family protein
MRJ080026992.g	bZIP	AT2G40950.1	1e-111	bZIP family protein					BJY080001228.g	TCP	AT3G27010.1	6e-58	TCP family protein
MRJ080027021.g	Dof	AT5G39660.1	6e-73	cycling DOF factor 2					BJY080001291.g	bZIP	AT4G38900.1	1e-11	bZIP family protein
MRJ080027050.g	WRKY	AT2G40740.1	8e-29	WRKY DNA-binding protein 55					BJY080001350.g	bZIP	AT1G08320.2	5e-97	bZIP family protein
MRJ080027051.g	HSF	AT3G24520.1	1e-14	heat shock transcription factor C1					BJY080001407.g	bZIP	AT3G62420.1	1e-48	basic region/leucine zipper motif 53
MRJ080027110.g	NF-YB	AT2G38880.7	3e-54	nuclear factor Y, subunit B1					BJY080001420.g	WRKY	AT2G47260.1	7e-20	WRKY DNA-binding protein 23
MRJ080027113.g	Dof	AT3G45610.1	6e-39	Dof family protein					BJY080001464.g	NAC	AT4G28530.2	1e-16	NAC domain containing protein 74
MRJ080027191.g	GRAS	AT3G54220.1	1e-126	GRAS family protein					BJY080001480.g	Dof	AT5G39660.1	1e-66	cycling DOF factor 2
MRJ080027219.g	Trihelix	AT2G33550.1	7e-43	Trihelix family protein					BJY080001528.g	CAMTA	AT1G67310.1	0	Calmodulin-binding transcription activator protein with CG-1 and Ankyrin domains
MRJ080027229.g	TCP	AT3G27010.1	2e-65	TCP family protein					BJY080001630.g	bZIP	AT3G62420.1	4e-20	basic region/leucine zipper motif 53
MRJ080027292.g	bZIP	AT2G31370.5	2e-25	bZIP family protein					BJY080001664.g	SBP	AT2G47070.1	1e-179	squamosa promoter binding protein-like 1
MRJ080027304.g	LBD	AT1G65620.3	5e-61	LBD family protein					BJY080001822.g	FAR1	AT4G19990.1	2e-60	FAR1-related sequence 1
MRJ080027423.g	bZIP	AT3G62420.1	7e-48	basic region/leucine zipper motif 53					BJY080001825.g	Nin-like	AT3G59580.1	0	Nin-like family protein
MRJ080027435.g	WRKY	AT2G47260.1	3e-24	WRKY DNA-binding protein 23					BJY080001829.g	bZIP	AT1G06070.1	1e-134	bZIP family protein
MRJ080027518.g	Dof	AT5G39660.1	5e-71	cycling DOF factor 2					BJY080001898.g	Nin-like	AT3G59580.1	1e-175	Nin-like family protein
MRJ080027579.g	CAMTA	AT1G67310.1	0	Calmodulin-binding transcription activator protein with CG-1 and Ankyrin domains					BJY080001902.g	bZIP	AT1G06070.1	1e-134	bZIP family protein
MRJ080027689.g	bZIP	AT3G62420.1	1e-22	basic region/leucine zipper motif 53					BJY080002004.g	bZIP	AT1G75390.1	1e-36	basic leucine-zipper 44
MRJ080027725.g	SBP	AT2G47070.1	0	squamosa promoter binding protein-like 1					BJY080002061.g	bHLH	AT2G31220.1	1e-47	bHLH family protein
MRJ080027837.g	bZIP	AT1G08320.3	1e-153	bZIP family protein					BJY080002142.g	WRKY	AT1G80840.1	3e-68	WRKY DNA-binding protein 40
MRJ080027892.g	FAR1	AT1G52520.1	1e-125	FAR1-related sequence 6					BJY080002146.g	WRKY	AT4G01250.1	2e-36	WRKY family protein
MRJ080027895.g	Nin-like	AT3G59580.1	0	Nin-like family protein					BJY080002166.g	SBP	AT1G02065.2	2e-26	squamosa promoter binding protein-like 8
MRJ080027998.g	bZIP	AT1G75390.1	5e-37	basic leucine-zipper 44					BJY080002167.g	SBP	AT1G02065.1	2e-12	squamosa promoter binding protein-like 8
MRJ080028074.g	bHLH	AT1G06170.2	4e-51	bHLH family protein					BJY080002175.g	GATA	AT3G21175.2	4e-78	ZIM-like 1
MRJ080028187.g	WRKY	AT1G80840.1	2e-68	WRKY DNA-binding protein 40					BJY080002183.g	BES1	AT5G45300.1	0	beta-amylase 2
MRJ080028193.g	WRKY	AT4G01250.1	2e-35	WRKY family protein					BJY080002313.g	Trihelix	AT2G35640.1	1e-41	Trihelix family protein
MRJ080028197.g	WRKY	AT4G01250.1	6e-36	WRKY family protein					BJY080002340.g	bHLH	AT2G16910.1	1e-53	bHLH family protein
MRJ080028217.g	SBP	AT1G02065.2	2e-26	squamosa promoter binding protein-like 8					BJY080002342.g	bZIP	AT4G35900.1	2e-24	bZIP family protein
MRJ080028218.g	SBP	AT1G02065.1	2e-12	squamosa promoter binding protein-like 8					BJY080002404.g	SBP	AT1G53160.1	1e-46	squamosa promoter binding protein-like 4
MRJ080028226.g	GATA	AT3G21175.2	1e-81	ZIM-like 1					BJY080002405.g	Dof	AT5G60200.1	1e-31	TARGET OF MONOPTEROS 6
MRJ080028234.g	BES1	AT5G45300.1	0	beta-amylase 2					BJY080002440.g	GATA	AT3G54810.2	8e-40	GATA family protein
MRJ080028439.g	NF-YC	AT3G12480.1	2e-42	nuclear factor Y, subunit C11					BJY080002465.g	NAC	AT3G44290.1	4e-15	NAC domain containing protein 60
MRJ080028446.g	bHLH	AT2G16910.1	7e-60	bHLH family protein					BJY080002467.g	HSF	AT1G46264.1	9e-84	heat shock transcription factor B4
MRJ080028448.g	bZIP	AT4G35900.1	1e-23	bZIP family protein					BJY080002507.g	WRKY	AT3G56400.1	5e-32	WRKY DNA-binding protein 70
MRJ080028483.g	bHLH	AT1G68810.1	1e-07	bHLH family protein					BJY080002524.g	WRKY	AT2G38470.1	1e-111	WRKY DNA-binding protein 33
MRJ080028512.g	SBP	AT1G53160.1	1e-46	squamosa promoter binding protein-like 4					BJY080002528.g	LBD	AT2G30130.1	1e-60	LBD family protein
MRJ080028513.g	Dof	AT5G60200.1	1e-32	TARGET OF MONOPTEROS 6					BJY080002537.g	Dof	AT5G60200.1	4e-43	TARGET OF MONOPTEROS 6
MRJ080028546.g	GATA	AT1G51600.2	1e-58	ZIM-LIKE 2					BJY080002550.g	TCP	AT3G27010.1	3e-58	TCP family protein
MRJ080028549.g	GATA	AT3G54810.2	6e-40	GATA family protein					BJY080002561.g	SBP	AT5G50670.1	1e-47	SBP family protein
MRJ080028574.g	NAC	AT2G33480.1	1e-11	NAC domain containing protein 41					BJY080002572.g	bHLH	AT5G48560.1	3e-57	bHLH family protein
MRJ080028576.g	HSF	AT1G46264.1	7e-82	heat shock transcription factor B4					BJY080002647.g	bHLH	AT5G09750.1	8e-46	bHLH family protein
MRJ080028617.g	WRKY	AT3G56400.1	1e-32	WRKY DNA-binding protein 70					BJY080002738.g	LBD	AT3G13850.1	8e-22	LOB domain-containing protein 22
MRJ080028631.g	WRKY	AT2G38470.1	1e-114	WRKY DNA-binding protein 33					BJY080002805.g	Dof	AT3G52440.1	2e-40	Dof family protein
MRJ080028635.g	LBD	AT2G30130.1	6e-75	LBD family protein					BJY080002843.g	GRAS	AT5G66770.1	1e-153	GRAS family protein
MRJ080028645.g	Dof	AT5G60200.1	5e-43	TARGET OF MONOPTEROS 6					BJY080002863.g	WRKY	AT1G13960.1	1e-144	WRKY DNA-binding protein 4
MRJ080028658.g	NAC	AT5G13180.1	3e-24	NAC domain containing protein 83					BJY080002881.g	LBD	AT5G67420.1	1e-72	LOB domain-containing protein 37
MRJ080028660.g	TCP	AT3G27010.1	8e-64	TCP family protein					BJY080002898.g	GRAS	AT5G48150.1	0	GRAS family protein
MRJ080028670.g	SBP	AT5G50670.1	9e-51	SBP family protein					BJY080002899.g	WRKY	AT4G26640.2	1e-123	WRKY family protein
MRJ080028680.g	bHLH	AT5G48560.1	2e-59	bHLH family protein					BJY080002932.g	LBD	AT3G02550.1	5e-77	LOB domain-containing protein 41
MRJ080028766.g	bHLH	AT5G09750.1	4e-46	bHLH family protein					BJY080002984.g	NAC	AT5G39610.1	9e-21	NAC domain containing protein 6
MRJ080028894.g	bHLH	AT1G61660.3	2e-53	bHLH family protein					BJY080003008.g	bZIP	AT4G34590.1	2e-29	G-box binding factor 6
MRJ080028938.g	Dof	AT3G52440.1	4e-40	Dof family protein					BJY080003149.g	SBP	AT1G27370.3	2e-50	squamosa promoter binding protein-like 10
MRJ080028974.g	GRAS	AT5G66770.1	1e-167	GRAS family protein					BJY080003171.g	bHLH	AT5G57150.1	5e-34	bHLH family protein
MRJ080028998.g	WRKY	AT1G13960.1	1e-145	WRKY DNA-binding protein 4					BJY080003172.g	GATA	AT1G51600.2	4e-75	ZIM-LIKE 2
MRJ080029014.g	LBD	AT5G67420.1	1e-72	LOB domain-containing protein 37					BJY080003315.g	Trihelix	AT3G54390.1	3e-64	sequence-specific DNA binding transcription factors
MRJ080029032.g	GRAS	AT5G48150.1	1e-105	GRAS family protein					BJY080003348.g	GeBP	AT2G25650.1	6e-11	DNA-binding storekeeper protein-related transcriptional regulator
MRJ080029033.g	GRAS	AT5G48150.1	3e-94	GRAS family protein					BJY080003353.g	GeBP	AT4G00390.1	1e-14	DNA-binding storekeeper protein-related transcriptional regulator
MRJ080029034.g	WRKY	AT4G26640.2	1e-127	WRKY family protein					BJY080003385.g	Trihelix	AT3G54390.1	1e-64	sequence-specific DNA binding transcription factors
MRJ080029065.g	LBD	AT3G02550.1	6e-77	LOB domain-containing protein 41					BJY090006998.g	LBD	AT3G02550.1	4e-78	LOB domain-containing protein 41
MRJ080029143.g	bZIP	AT4G34590.1	8e-34	G-box binding factor 6					BJY090007001.g	bHLH	AT1G18400.1	1e-41	BR enhanced expression 1
MRJ080029276.g	SBP	AT1G27370.3	3e-53	squamosa promoter binding protein-like 10					BJY090007020.g	bHLH	AT1G68810.1	8e-47	bHLH family protein
MRJ080029305.g	bHLH	AT5G57150.1	1e-48	bHLH family protein					BJY090007030.g	GRAS	AT4G08250.1	1e-114	GRAS family protein
MRJ080029307.g	GATA	AT1G51600.2	5e-78	ZIM-LIKE 2					BJY090007048.g	CAMTA	AT5G64220.2	1e-43	Calmodulin-binding transcription activator protein with CG-1 and Ankyrin domains
MRJ090005094.g	LBD	AT3G02550.1	3e-65	LOB domain-containing protein 41					BJY090007059.g	NAC	AT3G10480.2	7e-22	NAC domain containing protein 50
MRJ090005097.g	bHLH	AT1G18400.1	1e-26	BR enhanced expression 1					BJY090007083.g	bHLH	AT5G54680.1	3e-85	bHLH family protein
MRJ090005116.g	bHLH	AT1G68810.1	8e-50	bHLH family protein					BJY090007096.g	bHLH	AT1G49770.1	2e-11	bHLH family protein
MRJ090005126.g	GRAS	AT4G08250.1	1e-125	GRAS family protein					BJY090007114.g	GATA	AT5G49300.1	3e-29	GATA transcription factor 16
MRJ090005134.g	bHLH	AT5G67110.1	3e-08	bHLH family protein					BJY090007125.g	bHLH	AT2G16910.1	4e-48	bHLH family protein
MRJ090005144.g	CAMTA	AT5G64220.2	8e-44	Calmodulin-binding transcription activator protein with CG-1 and Ankyrin domains					BJY090007141.g	NAC	AT2G17040.1	1e-25	NAC domain containing protein 36
MRJ090005155.g	NAC	AT5G04410.1	5e-31	NAC domain containing protein 2					BJY090007176.g	Dof	AT5G65590.1	8e-48	Dof family protein
MRJ090005192.g	bHLH	AT5G54680.1	2e-88	bHLH family protein					BJY090007179.g	WRKY	AT4G11070.2	2e-18	WRKY family protein
MRJ090005204.g	bHLH	AT1G49770.1	1e-10	bHLH family protein					BJY090007191.g	WRKY	AT2G38470.1	4e-82	WRKY DNA-binding protein 33
MRJ090005223.g	GATA	AT5G49300.1	6e-33	GATA transcription factor 16					BJY090007215.g	LBD	AT1G07900.1	2e-59	LOB domain-containing protein 1
MRJ090005228.g	bZIP	AT4G35040.1	2e-88	bZIP family protein					BJY090007230.g	GRAS	AT1G07530.1	0	SCARECROW-like 14
MRJ090005234.g	bHLH	AT2G16910.1	3e-23	bHLH family protein					BJY090007247.g	ZF-HD	AT1G74660.1	1e-28	mini zinc finger 1
MRJ090005305.g	Dof	AT5G65590.1	1e-46	Dof family protein					BJY090007275.g	SBP	AT5G50670.1	2e-48	SBP family protein
MRJ090005308.g	WRKY	AT4G11070.2	3e-18	WRKY family protein					BJY090007282.g	bHLH	AT1G68920.1	1e-57	bHLH family protein
MRJ090005318.g	WRKY	AT2G38470.1	2e-81	WRKY DNA-binding protein 33					BJY090007292.g	bHLH	AT1G05805.1	2e-64	bHLH family protein
MRJ090005338.g	LBD	AT1G07900.1	9e-61	LOB domain-containing protein 1					BJY090007440.g	bHLH	AT5G54680.1	2e-63	bHLH family protein
MRJ090005353.g	GRAS	AT1G07530.1	0	SCARECROW-like 14					BJY090007454.g	bHLH	AT5G65640.1	3e-80	beta HLH protein 93
MRJ090005369.g	ZF-HD	AT1G74660.1	5e-25	mini zinc finger 1					BJY090007532.g	Trihelix	AT1G76880.1	9e-60	Trihelix family protein
MRJ090005396.g	SBP	AT5G50670.1	2e-46	SBP family protein					BJY090007548.g	bHLH	AT4G17880.1	1e-144	bHLH family protein
MRJ090005403.g	bHLH	AT3G07340.1	5e-59	bHLH family protein					BJY090007554.g	bZIP	AT2G35530.1	5e-97	basic region/leucine zipper transcription factor 16
MRJ090005412.g	bHLH	AT1G05805.1	5e-65	bHLH family protein					BJY090007566.g	Trihelix	AT2G38250.1	3e-42	Trihelix family protein
MRJ090005565.g	bHLH	AT5G54680.1	2e-63	bHLH family protein					BJY090007590.g	SBP	AT1G02065.1	1e-45	squamosa promoter binding protein-like 8
MRJ090005567.g	bZIP	AT4G35040.1	2e-84	bZIP family protein					BJY090007616.g	WRKY	AT1G13960.1	5e-62	WRKY DNA-binding protein 4
MRJ090005581.g	bHLH	AT5G65640.1	1e-87	beta HLH protein 93					BJY090007685.g	SRS	AT1G75520.1	2e-30	SHI-related sequence 5
MRJ090005588.g	NAC	AT2G17040.1	3e-86	NAC domain containing protein 36					BJY090007686.g	SRS	AT3G51060.1	2e-28	Lateral root primordium (LRP) protein-related
MRJ090005668.g	Trihelix	AT1G76880.1	1e-59	Trihelix family protein					BJY090007707.g	HSF	AT5G62020.1	5e-84	heat shock transcription factor B2A
MRJ090005689.g	bZIP	AT2G35530.1	1e-102	basic region/leucine zipper transcription factor 16					BJY090007711.g	GRAS	AT1G63100.1	1e-161	GRAS family protein
MRJ090005694.g	bHLH	AT4G17880.1	1e-149	bHLH family protein					BJY090007741.g	bHLH	AT1G68920.1	1e-60	bHLH family protein
MRJ090005713.g	bZIP	AT2G35530.1	3e-88	basic region/leucine zipper transcription factor 16					BJY090007786.g	bHLH	AT2G42300.1	1e-66	bHLH family protein
MRJ090005726.g	Trihelix	AT2G38250.1	2e-43	Trihelix family protein					BJY090007894.g	SRS	AT3G51060.1	2e-61	Lateral root primordium (LRP) protein-related
MRJ090005750.g	SBP	AT1G02065.1	1e-49	squamosa promoter binding protein-like 8					BJY090007943.g	bHLH	AT2G24260.1	2e-78	LJRHL1-like 1
MRJ090005778.g	WRKY	AT1G13960.1	2e-61	WRKY DNA-binding protein 4					BJY090007997.g	NF-YB	AT5G47670.2	9e-55	nuclear factor Y, subunit B6
MRJ090005865.g	SRS	AT1G75520.1	1e-30	SHI-related sequence 5					BJY090008136.g	GATA	AT4G36620.1	2e-16	GATA transcription factor 19
MRJ090005866.g	SRS	AT3G51060.1	3e-28	Lateral root primordium (LRP) protein-related					BJY090008173.g	LBD	AT1G31320.1	1e-57	LOB domain-containing protein 4
MRJ090005888.g	HSF	AT5G62020.1	3e-84	heat shock transcription factor B2A					BJY090008195.g	NF-YA	AT5G06510.2	1e-37	nuclear factor Y, subunit A10
MRJ090005891.g	GRAS	AT1G63100.1	1e-166	GRAS family protein					BJY090008199.g	YABBY	AT2G26580.1	7e-66	YABBY family protein
MRJ090005919.g	bHLH	AT1G68920.1	8e-62	bHLH family protein					BJY090008211.g	GATA	AT4G36240.1	2e-40	GATA transcription factor 7
MRJ090005965.g	bHLH	AT2G42300.1	7e-70	bHLH family protein					BJY090008213.g	WRKY	AT1G29860.1	5e-17	WRKY DNA-binding protein 71
MRJ090006080.g	SRS	AT3G51060.1	2e-63	Lateral root primordium (LRP) protein-related					BJY090008231.g	bZIP	AT5G28770.2	1e-57	bZIP family protein
MRJ090006151.g	bHLH	AT2G24260.1	3e-81	LJRHL1-like 1					BJY090008338.g	GATA	AT3G21175.1	4e-76	ZIM-like 1
MRJ090006201.g	NF-YB	AT5G47670.2	3e-58	nuclear factor Y, subunit B6					BJY090008403.g	Trihelix	AT3G14180.1	8e-73	sequence-specific DNA binding transcription factors
MRJ090006330.g	NAC	AT4G17980.1	2e-45	NAC domain containing protein 71					BJY090008468.g	bZIP	AT3G30530.1	6e-28	basic leucine-zipper 42
MRJ090006351.g	NAC	AT4G17980.1	1e-20	NAC domain containing protein 71					BJY090008519.g	bHLH	AT1G22490.1	1e-77	bHLH family protein
MRJ090006366.g	NAC	AT4G17980.1	3e-71	NAC domain containing protein 71					BJY090008542.g	bHLH	AT2G40200.1	2e-27	bHLH family protein
MRJ090006376.g	GATA	AT4G36620.1	3e-16	GATA transcription factor 19					BJY090008580.g	HSF	AT5G62020.1	6e-50	heat shock transcription factor B2A
MRJ090006387.g	LBD	AT5G66870.1	9e-60	ASYMMETRIC LEAVES 2-like 1					BJY090008586.g	bHLH	AT3G50330.1	9e-47	bHLH family protein
MRJ090006414.g	LBD	AT1G31320.1	1e-60	LOB domain-containing protein 4					BJY090008587.g	HSF	AT1G46264.1	2e-98	heat shock transcription factor B4
MRJ090006443.g	NF-YA	AT5G06510.2	4e-39	nuclear factor Y, subunit A10					BJY090008608.g	GeBP	AT4G00610.1	2e-13	DNA-binding storekeeper protein-related transcriptional regulator
MRJ090006447.g	YABBY	AT2G26580.1	2e-66	YABBY family protein					BJY090008652.g	bZIP	AT1G68640.1	1e-144	bZIP family protein
MRJ090006459.g	GATA	AT4G36240.1	9e-44	GATA transcription factor 7					BJY090008803.g	E2F/DP	AT3G48160.2	4e-77	DP-E2F-like 1
MRJ090006480.g	bZIP	AT5G28770.2	3e-56	bZIP family protein					BJY090008846.g	ZF-HD	AT3G28920.1	4e-49	homeobox protein 34
MRJ090006601.g	GATA	AT3G21175.1	2e-79	ZIM-like 1					BJY090008855.g	TCP	AT3G47620.1	2e-50	TEOSINTE BRANCHED, cycloidea and PCF (TCP) 14
MRJ090006671.g	bZIP	AT3G30530.1	2e-28	basic leucine-zipper 42					BJY090008859.g	bHLH	AT1G26945.1	2e-31	bHLH family protein
MRJ090006727.g	bHLH	AT1G22490.1	4e-80	bHLH family protein					BJY090008894.g	WRKY	AT2G37260.2	5e-68	WRKY family protein
MRJ090006748.g	bHLH	AT2G40200.1	9e-30	bHLH family protein					BJY090008917.g	GRAS	AT1G07530.1	1e-170	SCARECROW-like 14
MRJ090006785.g	HSF	AT4G36990.1	1e-50	heat shock factor 4					BJY090008934.g	bHLH	AT5G53210.1	1e-66	bHLH family protein
MRJ090006790.g	bHLH	AT3G50330.1	6e-47	bHLH family protein					BJY090009047.g	WRKY	AT5G24110.1	2e-19	WRKY DNA-binding protein 30
MRJ090006791.g	HSF	AT1G46264.1	1e-103	heat shock transcription factor B4					BJY090009072.g	WRKY	AT3G58710.1	8e-48	WRKY DNA-binding protein 69
MRJ090006806.g	GeBP	AT4G00610.1	5e-15	DNA-binding storekeeper protein-related transcriptional regulator					BJY090009160.g	Dof	AT2G34140.1	2e-35	Dof family protein
MRJ090006869.g	bZIP	AT1G68640.1	1e-151	bZIP family protein					BJY090009183.g	WRKY	AT4G18170.1	8e-48	WRKY DNA-binding protein 28
MRJ090007025.g	E2F/DP	AT3G48160.1	2e-66	DP-E2F-like 1					BJY090009197.g	ZF-HD	AT4G24660.1	6e-40	homeobox protein 22
MRJ090007026.g	E2F/DP	AT3G48160.2	2e-93	DP-E2F-like 1					BJY010013273.g	ARF	AT1G19850.1	0	ARF family protein
MRJ090007079.g	ZF-HD	AT1G69600.1	1e-55	zinc finger homeodomain 1					BJY010014328.g	ARF	AT1G19220.1	0	auxin response factor 19
MRJ090007095.g	TCP	AT3G47620.1	4e-52	TEOSINTE BRANCHED, cycloidea and PCF (TCP) 14					BJY010017349.g	ARF	AT2G33860.1	1e-172	ARF family protein
MRJ090007099.g	bHLH	AT1G26945.1	2e-31	bHLH family protein					BJY020003570.g	ARF	AT1G19220.1	0	auxin response factor 19
MRJ090007137.g	WRKY	AT2G37260.2	9e-71	WRKY family protein					BJY020004571.g	ARF	AT1G30330.1	2e-81	auxin response factor 6
MRJ090007139.g	WRKY	AT2G37260.2	8e-39	WRKY family protein					BJY020006852.g	ARF	AT2G33860.1	1e-142	ARF family protein
MRJ090007169.g	GRAS	AT2G37650.1	1e-179	GRAS family protein					BJY030020395.g	ARF	AT1G59750.4	0	auxin response factor 1
MRJ090007182.g	bHLH	AT5G53210.1	4e-66	bHLH family protein					BJY030020577.g	ARF	AT4G23980.1	0	auxin response factor 9
MRJ090007251.g	Nin-like	AT5G53040.1	6e-41	RWP-RK domain-containing protein					BJY030021050.g	ARF	AT5G62000.3	0	auxin response factor 2
MRJ090007285.g	WRKY	AT5G24110.1	2e-19	WRKY DNA-binding protein 30					BJY030021228.g	ARF	AT1G59750.2	0	auxin response factor 1
MRJ090007311.g	WRKY	AT3G58710.1	4e-46	WRKY DNA-binding protein 69					BJY040027409.g	ARF	AT5G37020.1	0	auxin response factor 8
MRJ090007406.g	WRKY	AT4G18170.1	2e-22	WRKY DNA-binding protein 28					BJY040030036.g	ARF	AT1G19220.1	0	auxin response factor 19
MRJ090007416.g	ZF-HD	AT4G24660.1	6e-40	homeobox protein 22					BJY040030186.g	ARF	AT1G77850.1	1e-132	auxin response factor 17
MRJ010000520.g	ARF	AT1G19850.1	0	ARF family protein					BJY060010056.g	ARF	AT1G30330.1	0	auxin response factor 6
MRJ010001700.g	ARF	AT1G19220.1	0	auxin response factor 19					BJY060012165.g	ARF	AT2G33860.1	1e-157	ARF family protein
MRJ010004836.g	ARF	AT2G33860.1	1e-176	ARF family protein					BJY080000279.g	ARF	AT2G33860.1	1e-141	ARF family protein
MRJ020015154.g	ARF	AT1G59750.4	0	auxin response factor 1					BJY080000629.g	ARF	AT4G30080.1	0	auxin response factor 16
MRJ020015334.g	ARF	AT4G23980.2	0	auxin response factor 9					BJY080001166.g	ARF	AT1G30330.2	0	auxin response factor 6
MRJ020015825.g	ARF	AT5G62000.3	0	auxin response factor 2					BJY080002735.g	ARF	AT1G30330.1	0	auxin response factor 6
MRJ020015999.g	ARF	AT1G59750.2	0	auxin response factor 1					BJY090008362.g	ARF	AT1G19220.1	0	auxin response factor 19
MRJ050007867.g	ARF	AT5G37020.1	0	auxin response factor 8					BJY010013138.g	B3	AT5G58280.1	8e-45	B3 family protein
MRJ050010436.g	ARF	AT1G19220.1	0	auxin response factor 19					BJY010013416.g	B3	AT4G31660.1	9e-21	B3 family protein
MRJ050010595.g	ARF	AT1G77850.1	1e-133	auxin response factor 17					BJY010013417.g	B3	AT2G24700.1	9e-28	B3 family protein
MRJ060023494.g	ARF	AT1G59750.4	0	auxin response factor 1					BJY010013721.g	B3	AT2G46870.1	1e-57	B3 family protein
MRJ060023637.g	ARF	AT4G30080.1	0	auxin response factor 16					BJY010015352.g	B3	AT1G25560.1	2e-37	RAV family protein
MRJ070011604.g	ARF	AT1G30330.1	0	auxin response factor 6					BJY010016009.g	B3	AT3G61970.1	3e-58	B3 family protein
MRJ070013860.g	ARF	AT2G33860.1	1e-156	ARF family protein					BJY010017508.g	B3	AT3G26790.1	9e-43	B3 family protein
MRJ080026330.g	ARF	AT2G33860.1	6e-76	ARF family protein					BJY020004450.g	B3	AT1G01030.1	8e-58	B3 family protein
MRJ080026647.g	ARF	AT4G30080.1	0	auxin response factor 16					BJY020004849.g	B3	AT2G46870.1	2e-64	B3 family protein
MRJ080027169.g	ARF	AT1G30330.2	0	auxin response factor 6					BJY020005094.g	B3	AT4G32010.1	2e-64	HSI2-like 1
MRJ080027170.g	ARF	AT1G30330.2	0	auxin response factor 6					BJY020005369.g	B3	AT4G31690.1	4e-21	B3 family protein
MRJ080028872.g	ARF	AT1G30330.1	0	auxin response factor 6					BJY030020333.g	B3	AT3G18960.1	3e-08	B3 family protein
MRJ090006626.g	ARF	AT1G19220.1	0	auxin response factor 19					BJY030020471.g	B3	AT5G06250.2	1e-54	B3 family protein
MRJ010000385.g	B3	AT5G58280.1	2e-48	B3 family protein					BJY030020684.g	B3	AT1G68840.2	6e-42	related to ABI3/VP1 2
MRJ010000692.g	B3	AT4G00260.1	8e-20	B3 family protein					BJY030021272.g	B3	AT2G33860.1	3e-65	ARF family protein
MRJ010001041.g	B3	AT2G46870.1	1e-57	B3 family protein					BJY030022153.g	B3	AT4G33280.1	5e-18	B3 family protein
MRJ010003390.g	B3	AT3G61970.1	2e-60	B3 family protein					BJY030022535.g	B3	AT5G06250.2	4e-51	B3 family protein
MRJ010005022.g	B3	AT3G26790.1	5e-48	B3 family protein					BJY030022769.g	B3	AT1G01030.1	4e-58	B3 family protein
MRJ020015075.g	B3	AT3G18960.1	3e-10	B3 family protein					BJY040027607.g	B3	AT2G46870.1	2e-73	B3 family protein
MRJ020015229.g	B3	AT5G06250.2	2e-54	B3 family protein					BJY040028057.g	B3	AT4G32010.1	1e-154	HSI2-like 1
MRJ020016041.g	B3	AT2G33860.1	8e-53	ARF family protein					BJY040028294.g	B3	AT2G46870.1	3e-65	B3 family protein
MRJ020016924.g	B3	AT4G33280.1	7e-21	B3 family protein					BJY040028974.g	B3	AT3G11580.1	2e-62	B3 family protein
MRJ020017349.g	B3	AT3G61970.1	4e-51	B3 family protein					BJY040029696.g	B3	AT5G06250.2	9e-54	B3 family protein
MRJ020017600.g	B3	AT1G01030.1	3e-58	B3 family protein					BJY050023384.g	B3	AT4G33280.1	9e-34	B3 family protein
MRJ030018157.g	B3	AT4G33280.1	1e-31	B3 family protein					BJY050023385.g	B3	AT4G33280.1	4e-37	B3 family protein
MRJ030018158.g	B3	AT4G33280.1	4e-36	B3 family protein					BJY050023723.g	B3	AT4G33280.1	2e-19	B3 family protein
MRJ030018514.g	B3	AT4G33280.1	5e-21	B3 family protein					BJY050024085.g	B3	AT2G46870.1	8e-61	B3 family protein
MRJ030018873.g	B3	AT2G46870.1	4e-61	B3 family protein					BJY050024680.g	B3	AT3G26790.1	2e-32	B3 family protein
MRJ030019473.g	B3	AT3G26790.1	1e-32	B3 family protein					BJY050025446.g	B3	AT3G18960.1	1e-10	B3 family protein
MRJ030019476.g	B3	AT3G26790.1	8e-32	B3 family protein					BJY050026292.g	B3	AT3G24650.1	1e-109	B3 family protein
MRJ030020150.g	B3	AT2G46870.1	3e-46	B3 family protein					BJY060009727.g	B3	AT4G31690.1	6e-21	B3 family protein
MRJ030020512.g	B3	AT3G18960.1	9e-13	B3 family protein					BJY060010250.g	B3	AT3G19184.1	7e-65	B3 family protein
MRJ030021455.g	B3	AT3G24650.1	1e-114	B3 family protein					BJY060011188.g	B3	AT5G06250.1	3e-53	B3 family protein
MRJ050008092.g	B3	AT2G46870.1	7e-74	B3 family protein					BJY070018041.g	B3	AT4G32010.1	4e-84	HSI2-like 1
MRJ050008546.g	B3	AT4G32010.1	1e-150	HSI2-like 1					BJY070019033.g	B3	AT2G46870.1	2e-71	B3 family protein
MRJ050008792.g	B3	AT2G46870.1	2e-65	B3 family protein					BJY070019474.g	B3	AT3G61970.1	2e-57	B3 family protein
MRJ050009405.g	B3	AT3G11580.1	2e-61	B3 family protein					BJY070019693.g	B3	AT4G33280.1	6e-11	B3 family protein
MRJ050010145.g	B3	AT5G06250.2	9e-54	B3 family protein					BJY080000319.g	B3	AT4G33280.1	2e-26	B3 family protein
MRJ060023377.g	B3	AT1G49480.1	2e-20	related to vernalization1 1					BJY080001029.g	B3	AT4G32010.1	0	HSI2-like 1
MRJ060024232.g	B3	AT2G30470.1	1e-124	high-level expression of sugar-inducible gene 2					BJY080001165.g	B3	AT1G30330.2	1e-135	auxin response factor 6
MRJ060024415.g	B3	AT3G18990.1	8e-13	B3 family protein					BJY080002126.g	B3	AT2G24700.1	5e-12	B3 family protein
MRJ060025236.g	B3	AT2G46870.1	3e-72	B3 family protein					BJY080002128.g	B3	AT1G26680.1	6e-13	B3 family protein
MRJ060025703.g	B3	AT3G61970.1	1e-60	B3 family protein					BJY080002198.g	B3	AT4G33280.1	2e-09	B3 family protein
MRJ060025985.g	B3	AT4G33280.1	1e-10	B3 family protein					BJY080003100.g	B3	AT2G46870.1	2e-53	B3 family protein
MRJ060025986.g	B3	AT4G33280.1	7e-11	B3 family protein					BJY090008092.g	B3	AT1G50680.1	1e-38	RAV family protein
MRJ060025987.g	B3	AT4G33280.1	1e-11	B3 family protein					BJY090008106.g	B3	AT4G33280.1	3e-06	B3 family protein
MRJ060025989.g	B3	AT4G33280.1	5e-09	B3 family protein					BJY010013552.g	AP2	AT4G36920.1	2e-99	AP2 family protein
MRJ060025990.g	B3	AT4G33280.1	2e-11	B3 family protein					BJY010013626.g	AP2	AT5G57390.1	1e-126	AINTEGUMENTA-like 5
MRJ070011218.g	B3	AT4G31690.1	2e-21	B3 family protein					BJY010015548.g	AP2	AT1G72570.1	1e-123	AP2 family protein
MRJ070011809.g	B3	AT3G19184.1	4e-68	B3 family protein					BJY010016140.g	AP2	AT4G36920.1	1e-88	AP2 family protein
MRJ070012837.g	B3	AT5G06250.2	3e-55	B3 family protein					BJY010016538.g	AP2	AT4G37750.1	1e-154	AP2 family protein
MRJ080026374.g	B3	AT4G33280.1	4e-28	B3 family protein					BJY010016660.g	AP2	AT1G79700.2	1e-103	AP2 family protein
MRJ080027052.g	B3	AT2G30470.1	0	high-level expression of sugar-inducible gene 2					BJY010017519.g	AP2	AT3G54320.3	5e-88	AP2 family protein
MRJ080028167.g	B3	AT5G66980.1	2e-12	B3 family protein					BJY010017532.g	AP2	AT3G54320.3	5e-88	AP2 family protein
MRJ080028169.g	B3	AT1G26680.1	2e-15	B3 family protein					BJY020003487.g	AP2	AT1G16060.1	1e-109	ARIA-interacting double AP2 domain protein
MRJ080028250.g	B3	AT4G33280.1	1e-09	B3 family protein					BJY020003745.g	AP2	AT2G47520.1	2e-38	ERF family protein
MRJ080029238.g	B3	AT2G46870.1	3e-58	B3 family protein					BJY020003986.g	AP2	AT2G28550.3	1e-107	related to AP2.7
MRJ090006303.g	B3	AT1G50680.1	1e-38	RAV family protein					BJY030022435.g	AP2	AT4G36920.1	1e-108	AP2 family protein
MRJ090006317.g	B3	AT4G33280.1	4e-07	B3 family protein					BJY040027670.g	AP2	AT5G51990.1	2e-60	C-repeat-binding factor 4
MRJ010000846.g	AP2	AT4G36920.1	1e-112	AP2 family protein					BJY040028629.g	AP2	AT4G37750.1	1e-153	AP2 family protein
MRJ010000924.g	AP2	AT5G57390.1	1e-131	AINTEGUMENTA-like 5					BJY040029581.g	AP2	AT1G51190.1	1e-112	AP2 family protein
MRJ010000930.g	AP2	AT5G57390.1	1e-132	AINTEGUMENTA-like 5					BJY050023412.g	AP2	AT4G37750.1	1e-146	AP2 family protein
MRJ010002892.g	AP2	AT1G72570.1	1e-127	AP2 family protein					BJY050023822.g	AP2	AT4G37750.1	1e-139	AP2 family protein
MRJ010003533.g	AP2	AT4G36920.1	1e-105	AP2 family protein					BJY060009539.g	AP2	AT4G36920.1	1e-91	AP2 family protein
MRJ010003948.g	AP2	AT4G37750.1	1e-158	AP2 family protein					BJY060011244.g	AP2	AT2G28550.3	1e-90	related to AP2.7
MRJ010004073.g	AP2	AT1G79700.2	1e-107	AP2 family protein					BJY060011449.g	AP2	AT2G28550.3	6e-98	related to AP2.7
MRJ010005040.g	AP2	AT3G54320.3	2e-94	AP2 family protein					BJY060011994.g	AP2	AT5G17430.1	1e-137	AP2 family protein
MRJ020017227.g	AP2	AT4G36920.1	1e-120	AP2 family protein					BJY070017829.g	AP2	AT2G28550.3	1e-101	related to AP2.7
MRJ030018183.g	AP2	AT4G37750.1	1e-148	AP2 family protein					BJY070017981.g	AP2	AT2G28550.3	1e-91	related to AP2.7
MRJ030018615.g	AP2	AT4G37750.1	1e-146	AP2 family protein					BJY070018867.g	AP2	AT5G51190.1	1e-32	ERF family protein
MRJ050009075.g	AP2	AT4G37750.1	1e-158	AP2 family protein					BJY070019427.g	AP2	AT5G51190.1	2e-43	ERF family protein
MRJ050010027.g	AP2	AT1G51190.1	1e-116	AP2 family protein					BJY080003270.g	AP2	AT4G36920.1	1e-98	AP2 family protein
MRJ060023054.g	AP2	AT5G17430.1	1e-100	AP2 family protein					BJY080003278.g	AP2	AT4G36920.1	1e-98	AP2 family protein
MRJ060024025.g	AP2	AT2G28550.3	1e-110	related to AP2.7					BJY090007638.g	AP2	AT4G36920.1	1e-88	AP2 family protein
MRJ060024170.g	AP2	AT2G28550.3	1e-101	related to AP2.7					BJY060012531.g	AP2	AT5G57390.1	1e-121	AINTEGUMENTA-like 5
MRJ070011029.g	AP2	AT4G36920.1	1e-104	AP2 family protein					BJY050026833.g	AP2	AT2G41710.2	1e-101	AP2 family protein
MRJ070012888.g	AP2	AT2G28550.3	1e-89	related to AP2.7					BJY080001092.g	AP2	AT2G28550.2	7e-85	related to AP2.7
MRJ070013085.g	AP2	AT2G28550.3	1e-108	related to AP2.7					BJY090008313.g	AP2	AT5G57390.1	1e-91	AINTEGUMENTA-like 5
MRJ070013092.g	AP2	AT2G28550.3	2e-90	related to AP2.7					BJY060012510.g	AP2	AT1G16060.2	6e-53	ARIA-interacting double AP2 domain protein
MRJ070013706.g	AP2	AT5G17430.1	1e-146	AP2 family protein					BJY010012861.g	ERF	AT1G64380.1	2e-38	ERF family protein
MRJ070014208.g	AP2	AT5G57390.1	1e-125	AINTEGUMENTA-like 5					BJY010013446.g	ERF	AT5G19790.1	4e-25	related to AP2 11
MRJ080028586.g	AP2	AT3G54320.3	1e-83	AP2 family protein					BJY010013530.g	ERF	AT1G50640.1	7e-38	ethylene responsive element binding factor 3
MRJ080029387.g	AP2	AT4G36920.1	1e-109	AP2 family protein					BJY010013555.g	ERF	AT2G23340.1	1e-40	DREB and EAR motif protein 3
MRJ090005808.g	AP2	AT4G36920.1	1e-102	AP2 family protein					BJY010014080.g	ERF	AT2G33710.1	2e-35	ERF family protein
MRJ090006575.g	AP2	AT5G57390.1	1e-135	AINTEGUMENTA-like 5					BJY010014316.g	ERF	AT3G16770.1	4e-37	ethylene-responsive element binding protein
MRJ080027114.g	AP2	AT2G28550.2	6e-94	related to AP2.7					BJY010014368.g	ERF	AT4G39780.1	1e-58	ERF family protein
MRJ030022031.g	AP2	AT2G41710.2	1e-102	AP2 family protein					BJY010014371.g	ERF	AT3G60490.1	1e-28	ERF family protein
MRJ070014189.g	AP2	AT1G16060.2	1e-61	ARIA-interacting double AP2 domain protein					BJY010014414.g	ERF	AT2G47520.1	8e-28	ERF family protein
MRJ010005033.g	AP2	AT3G54320.3	4e-52	AP2 family protein					BJY010014761.g	ERF	AT2G44840.1	2e-31	ethylene-responsive element binding factor 13
MRJ010000080.g	ERF	AT1G64380.1	2e-44	ERF family protein					BJY010014866.g	ERF	AT5G11590.1	2e-28	ERF family protein
MRJ010000759.g	ERF	AT5G19790.1	1e-28	related to AP2 11					BJY010014998.g	ERF	AT2G40220.1	3e-34	ERF family protein
MRJ010000825.g	ERF	AT1G50640.1	2e-41	ethylene responsive element binding factor 3					BJY010015351.g	ERF	AT1G13260.1	5e-57	related to ABI3/VP1 1
MRJ010000849.g	ERF	AT3G50260.1	4e-49	cooperatively regulated by ethylene and jasmonate 1					BJY010015425.g	ERF	AT1G78080.1	2e-69	related to AP2 4
MRJ010001312.g	ERF	AT5G44210.1	2e-37	erf domain protein 9					BJY010015722.g	ERF	AT4G27950.1	3e-25	cytokinin response factor 4
MRJ010001441.g	ERF	AT2G33710.1	1e-37	ERF family protein					BJY010015774.g	ERF	AT1G50640.1	4e-30	ethylene responsive element binding factor 3
MRJ010001687.g	ERF	AT3G16770.1	3e-40	ethylene-responsive element binding protein					BJY010015980.g	ERF	AT3G23230.1	1e-34	ERF family protein
MRJ010001744.g	ERF	AT4G39780.1	3e-61	ERF family protein					BJY010016023.g	ERF	AT5G19790.1	1e-23	related to AP2 11
MRJ010001778.g	ERF	AT4G34410.1	3e-32	redox responsive transcription factor 1					BJY010016155.g	ERF	AT1G50640.1	3e-36	ethylene responsive element binding factor 3
MRJ010002221.g	ERF	AT5G11590.1	5e-32	ERF family protein					BJY010016298.g	ERF	AT1G50640.1	1e-29	ethylene responsive element binding factor 3
MRJ010002248.g	ERF	AT4G13620.1	6e-17	ERF family protein					BJY010016387.g	ERF	AT3G57600.1	3e-72	ERF family protein
MRJ010002372.g	ERF	AT2G40220.1	3e-35	ERF family protein					BJY010016569.g	ERF	AT1G21910.1	1e-31	ERF family protein
MRJ010002772.g	ERF	AT1G78080.1	2e-72	related to AP2 4					BJY010016988.g	ERF	AT5G44210.1	8e-38	erf domain protein 9
MRJ010003079.g	ERF	AT4G27950.1	1e-28	cytokinin response factor 4					BJY020003513.g	ERF	AT5G25190.1	6e-41	ERF family protein
MRJ010003140.g	ERF	AT1G50640.1	5e-34	ethylene responsive element binding factor 3					BJY020003591.g	ERF	AT1G53910.3	2e-61	related to AP2 12
MRJ010003360.g	ERF	AT3G23230.1	8e-39	ERF family protein					BJY020003598.g	ERF	AT1G19210.1	1e-37	ERF family protein
MRJ010003549.g	ERF	AT1G50640.1	6e-37	ethylene responsive element binding factor 3					BJY020003654.g	ERF	AT1G21910.1	3e-40	ERF family protein
MRJ010003691.g	ERF	AT1G28360.1	1e-33	ERF domain protein 12					BJY020003703.g	ERF	AT4G39780.1	2e-32	ERF family protein
MRJ010003788.g	ERF	AT3G57600.1	4e-80	ERF family protein					BJY020003962.g	ERF	AT2G40340.1	5e-45	ERF family protein
MRJ010003979.g	ERF	AT1G21910.1	1e-37	ERF family protein					BJY020004119.g	ERF	AT4G27950.1	5e-31	cytokinin response factor 4
MRJ010004399.g	ERF	AT5G44210.1	7e-39	erf domain protein 9					BJY020004162.g	ERF	AT5G11590.1	3e-57	ERF family protein
MRJ020014551.g	ERF	AT4G27950.1	3e-23	cytokinin response factor 4					BJY020004369.g	ERF	AT2G44940.1	9e-57	ERF family protein
MRJ020014605.g	ERF	AT1G21910.1	2e-37	ERF family protein					BJY020004542.g	ERF	AT2G20880.1	4e-44	ERF family protein
MRJ020014681.g	ERF	AT1G78080.1	6e-67	related to AP2 4					BJY020004883.g	ERF	AT5G52020.1	5e-39	ERF family protein
MRJ020014827.g	ERF	AT5G21960.1	9e-36	ERF family protein					BJY020004977.g	ERF	AT5G51190.1	2e-45	ERF family protein
MRJ020014856.g	ERF	AT2G47520.1	2e-15	ERF family protein					BJY020004984.g	ERF	AT2G44940.1	2e-43	ERF family protein
MRJ020014974.g	ERF	AT5G13910.1	4e-43	ERF family protein					BJY020005073.g	ERF	AT5G44210.1	3e-32	erf domain protein 9
MRJ020015139.g	ERF	AT1G71450.1	2e-39	ERF family protein					BJY020005688.g	ERF	AT5G11590.1	1e-57	ERF family protein
MRJ020015261.g	ERF	AT4G25470.1	6e-56	C-repeat/DRE binding factor 2					BJY020005779.g	ERF	AT4G27950.1	9e-39	cytokinin response factor 4
MRJ020015418.g	ERF	AT4G27950.1	2e-45	cytokinin response factor 4					BJY020006139.g	ERF	AT5G25190.1	1e-49	ERF family protein
MRJ020015508.g	ERF	AT5G11590.1	8e-66	ERF family protein					BJY020006299.g	ERF	AT1G21910.1	2e-37	ERF family protein
MRJ020015815.g	ERF	AT5G61890.1	2e-43	ERF family protein					BJY020006640.g	ERF	AT5G11590.1	2e-55	ERF family protein
MRJ020016063.g	ERF	AT4G39780.1	2e-16	ERF family protein					BJY020006721.g	ERF	AT1G15360.1	4e-74	ERF family protein
MRJ020016099.g	ERF	AT4G27950.1	2e-37	cytokinin response factor 4					BJY020006903.g	ERF	AT1G19210.1	2e-35	ERF family protein
MRJ020016116.g	ERF	AT4G39780.1	7e-36	ERF family protein					BJY030019892.g	ERF	AT4G23750.1	6e-20	cytokinin response factor 2
MRJ020016154.g	ERF	AT4G13620.1	7e-46	ERF family protein					BJY030019947.g	ERF	AT1G21910.1	6e-35	ERF family protein
MRJ020016510.g	ERF	AT1G21910.1	2e-35	ERF family protein					BJY030020023.g	ERF	AT1G78080.1	9e-64	related to AP2 4
MRJ020016679.g	ERF	AT5G13330.1	5e-42	related to AP2 6l					BJY030020109.g	ERF	AT1G53910.3	2e-37	related to AP2 12
MRJ020016788.g	ERF	AT1G71450.1	6e-39	ERF family protein					BJY030020121.g	ERF	AT5G21960.1	5e-23	ERF family protein
MRJ020016830.g	ERF	AT4G25470.1	1e-58	C-repeat/DRE binding factor 2					BJY030020122.g	ERF	AT5G21960.1	2e-32	ERF family protein
MRJ020017422.g	ERF	AT2G47520.1	9e-51	ERF family protein					BJY030020152.g	ERF	AT1G72360.1	2e-20	ERF family protein
MRJ020017494.g	ERF	AT5G47220.1	6e-42	ethylene responsive element binding factor 2					BJY030020243.g	ERF	AT5G13910.1	3e-36	ERF family protein
MRJ020017499.g	ERF	AT2G35700.1	3e-41	ERF family protein					BJY030020315.g	ERF	AT4G13620.1	9e-41	ERF family protein
MRJ020017646.g	ERF	AT5G51990.1	3e-59	C-repeat-binding factor 4					BJY030020386.g	ERF	AT1G71450.1	3e-34	ERF family protein
MRJ020017648.g	ERF	AT2G36450.1	1e-41	ERF family protein					BJY030020500.g	ERF	AT4G25470.1	3e-52	C-repeat/DRE binding factor 2
MRJ020017712.g	ERF	AT3G23240.1	5e-66	ethylene response factor 1					BJY030020645.g	ERF	AT4G27950.1	5e-43	cytokinin response factor 4
MRJ020017754.g	ERF	AT3G23230.1	3e-40	ERF family protein					BJY030020733.g	ERF	AT5G11590.1	1e-59	ERF family protein
MRJ030018512.g	ERF	AT5G11590.1	7e-60	ERF family protein					BJY030021310.g	ERF	AT4G27950.1	1e-33	cytokinin response factor 4
MRJ030018853.g	ERF	AT3G23240.1	8e-54	ethylene response factor 1					BJY030021328.g	ERF	AT4G39780.1	9e-30	ERF family protein
MRJ030018937.g	ERF	AT5G51190.1	8e-52	ERF family protein					BJY030021373.g	ERF	AT4G13620.1	7e-41	ERF family protein
MRJ030019098.g	ERF	AT5G52020.1	3e-48	ERF family protein					BJY030021735.g	ERF	AT1G21910.1	7e-32	ERF family protein
MRJ030019190.g	ERF	AT1G50640.1	9e-33	ethylene responsive element binding factor 3					BJY030021902.g	ERF	AT5G13330.1	3e-37	related to AP2 6l
MRJ030019262.g	ERF	AT4G13620.1	1e-28	ERF family protein					BJY030022002.g	ERF	AT1G71450.1	1e-32	ERF family protein
MRJ030019263.g	ERF	AT1G64380.1	5e-53	ERF family protein					BJY030022038.g	ERF	AT4G25470.1	3e-55	C-repeat/DRE binding factor 2
MRJ030019505.g	ERF	AT3G23230.1	2e-33	ERF family protein					BJY030022605.g	ERF	AT2G47520.1	2e-44	ERF family protein
MRJ030019513.g	ERF	AT1G75490.1	5e-39	ERF family protein					BJY030022670.g	ERF	AT4G17500.1	5e-51	ethylene responsive element binding factor 1
MRJ030019633.g	ERF	AT4G06746.1	3e-39	related to AP2 9					BJY030022675.g	ERF	AT2G35700.1	9e-39	ERF family protein
MRJ030019728.g	ERF	AT4G25470.1	6e-60	C-repeat/DRE binding factor 2					BJY030022810.g	ERF	AT5G51990.1	4e-56	C-repeat-binding factor 4
MRJ030019729.g	ERF	AT4G25470.1	6e-60	C-repeat/DRE binding factor 2					BJY030022812.g	ERF	AT2G36450.1	3e-38	ERF family protein
MRJ030019730.g	ERF	AT5G51990.1	7e-40	C-repeat-binding factor 4					BJY030022881.g	ERF	AT3G23240.1	2e-59	ethylene response factor 1
MRJ030020268.g	ERF	AT1G21910.1	4e-33	ERF family protein					BJY030022943.g	ERF	AT3G23230.1	4e-37	ERF family protein
MRJ030020298.g	ERF	AT1G78080.1	8e-66	related to AP2 4					BJY040027471.g	ERF	AT4G28140.1	1e-38	ERF family protein
MRJ030020444.g	ERF	AT5G61890.1	6e-45	ERF family protein					BJY040028001.g	ERF	AT2G47520.1	4e-42	ERF family protein
MRJ030020451.g	ERF	AT5G13910.1	5e-40	ERF family protein					BJY040028146.g	ERF	AT5G19790.1	5e-29	related to AP2 11
MRJ030020649.g	ERF	AT4G25470.1	4e-55	C-repeat/DRE binding factor 2					BJY040028401.g	ERF	AT3G23240.1	7e-58	ethylene response factor 1
MRJ030020759.g	ERF	AT4G39780.1	4e-34	ERF family protein					BJY040028729.g	ERF	AT4G18450.1	1e-33	ERF family protein
MRJ030020816.g	ERF	AT4G17500.1	1e-36	ethylene responsive element binding factor 1					BJY040028745.g	ERF	AT4G18450.1	6e-34	ERF family protein
MRJ030020827.g	ERF	AT5G19790.1	1e-33	related to AP2 11					BJY040028846.g	ERF	AT2G44940.1	7e-32	ERF family protein
MRJ030021124.g	ERF	AT2G23340.1	5e-45	DREB and EAR motif protein 3					BJY040028929.g	ERF	AT2G33710.1	7e-29	ERF family protein
MRJ030021267.g	ERF	AT4G27950.1	3e-38	cytokinin response factor 4					BJY040029090.g	ERF	AT1G24590.1	5e-37	DORNROSCHEN-like
MRJ030021746.g	ERF	AT5G25190.1	5e-57	ERF family protein					BJY040029148.g	ERF	AT4G13040.2	1e-43	ERF family protein
MRJ030021781.g	ERF	AT1G78080.1	1e-62	related to AP2 4					BJY040029346.g	ERF	AT3G14230.1	7e-43	related to AP2 2
MRJ030021876.g	ERF	AT1G21910.1	1e-34	ERF family protein					BJY040029634.g	ERF	AT5G18560.1	3e-37	ERF family protein
MRJ030021961.g	ERF	AT2G47520.1	2e-33	ERF family protein					BJY040029759.g	ERF	AT2G33710.1	2e-30	ERF family protein
MRJ030022260.g	ERF	AT2G40220.1	1e-36	ERF family protein					BJY040030298.g	ERF	AT5G11590.1	9e-53	ERF family protein
MRJ030022263.g	ERF	AT1G53910.3	1e-54	related to AP2 12					BJY040030374.g	ERF	AT1G19210.1	3e-28	ERF family protein
MRJ040006506.g	ERF	AT1G22810.1	4e-19	ERF family protein					BJY040030381.g	ERF	AT1G53910.1	4e-38	related to AP2 12
MRJ040006807.g	ERF	AT4G23750.1	2e-22	cytokinin response factor 2					BJY050023240.g	ERF	AT5G44210.1	3e-34	erf domain protein 9
MRJ040007087.g	ERF	AT1G36060.1	6e-28	ERF family protein					BJY050023241.g	ERF	AT1G28360.1	8e-32	ERF domain protein 12
MRJ040007357.g	ERF	AT2G20880.1	3e-27	ERF family protein					BJY050023721.g	ERF	AT5G11590.1	9e-55	ERF family protein
MRJ040008216.g	ERF	AT4G39780.1	1e-18	ERF family protein					BJY050023932.g	ERF	AT4G39780.1	2e-29	ERF family protein
MRJ050007941.g	ERF	AT4G28140.1	2e-45	ERF family protein					BJY050024065.g	ERF	AT3G23240.1	3e-50	ethylene response factor 1
MRJ050008161.g	ERF	AT5G51990.1	3e-65	C-repeat-binding factor 4					BJY050024136.g	ERF	AT5G51190.1	1e-48	ERF family protein
MRJ050008162.g	ERF	AT5G52020.1	3e-42	ERF family protein					BJY050024340.g	ERF	AT5G52020.1	1e-43	ERF family protein
MRJ050008378.g	ERF	AT5G47220.1	2e-44	ethylene responsive element binding factor 2					BJY050024426.g	ERF	AT1G50640.1	2e-29	ethylene responsive element binding factor 3
MRJ050008483.g	ERF	AT2G47520.1	1e-46	ERF family protein					BJY050024495.g	ERF	AT1G64380.1	4e-48	ERF family protein
MRJ050008655.g	ERF	AT5G19790.1	3e-32	related to AP2 11					BJY050024708.g	ERF	AT3G23230.1	2e-33	ERF family protein
MRJ050008871.g	ERF	AT3G23240.1	2e-66	ethylene response factor 1					BJY050024715.g	ERF	AT1G75490.1	8e-36	ERF family protein
MRJ050009179.g	ERF	AT4G18450.1	1e-37	ERF family protein					BJY050024810.g	ERF	AT4G06746.1	9e-36	related to AP2 9
MRJ050009284.g	ERF	AT5G11590.1	8e-24	ERF family protein					BJY050024906.g	ERF	AT4G25470.1	1e-54	C-repeat/DRE binding factor 2
MRJ050009367.g	ERF	AT5G61890.1	3e-32	ERF family protein					BJY050025187.g	ERF	AT1G21910.1	1e-29	ERF family protein
MRJ050009506.g	ERF	AT1G24590.1	1e-39	DORNROSCHEN-like					BJY050025252.g	ERF	AT1G78080.1	2e-50	related to AP2 4
MRJ050009556.g	ERF	AT4G13040.1	4e-46	ERF family protein					BJY050025390.g	ERF	AT5G61890.1	4e-42	ERF family protein
MRJ050009745.g	ERF	AT3G14230.1	6e-47	related to AP2 2					BJY050025397.g	ERF	AT5G13910.1	9e-34	ERF family protein
MRJ050010083.g	ERF	AT5G18560.1	3e-41	ERF family protein					BJY050025576.g	ERF	AT4G25470.1	1e-51	C-repeat/DRE binding factor 2
MRJ050010213.g	ERF	AT2G33710.1	5e-33	ERF family protein					BJY050025732.g	ERF	AT4G17500.1	2e-33	ethylene responsive element binding factor 1
MRJ050010730.g	ERF	AT5G11590.1	2e-56	ERF family protein					BJY050025740.g	ERF	AT5G19790.1	1e-29	related to AP2 11
MRJ050010809.g	ERF	AT1G19210.1	3e-36	ERF family protein					BJY050026006.g	ERF	AT2G23340.1	3e-45	DREB and EAR motif protein 3
MRJ050010815.g	ERF	AT1G72360.2	3e-37	ERF family protein					BJY050026136.g	ERF	AT4G27950.1	5e-35	cytokinin response factor 4
MRJ060022658.g	ERF	AT5G44210.1	9e-35	erf domain protein 9					BJY050026586.g	ERF	AT5G25190.1	2e-55	ERF family protein
MRJ060022910.g	ERF	AT5G61890.1	1e-35	ERF family protein					BJY050026616.g	ERF	AT1G78080.1	1e-59	related to AP2 4
MRJ060023197.g	ERF	AT1G78080.1	4e-63	related to AP2 4					BJY050026679.g	ERF	AT1G21910.1	4e-32	ERF family protein
MRJ060023284.g	ERF	AT3G14230.3	1e-44	related to AP2 2					BJY050026763.g	ERF	AT3G16770.1	2e-30	ethylene-responsive element binding protein
MRJ060023289.g	ERF	AT1G19210.1	1e-38	ERF family protein					BJY050027047.g	ERF	AT2G40220.1	4e-32	ERF family protein
MRJ060023290.g	ERF	AT5G21960.1	6e-34	ERF family protein					BJY050027050.g	ERF	AT1G53910.3	3e-51	related to AP2 12
MRJ060023823.g	ERF	AT1G22810.1	2e-34	ERF family protein					BJY060009371.g	ERF	AT5G19790.1	1e-29	related to AP2 11
MRJ060023940.g	ERF	AT4G27950.1	9e-32	cytokinin response factor 4					BJY060009839.g	ERF	AT5G18450.1	2e-38	ERF family protein
MRJ060024532.g	ERF	AT2G40340.1	2e-31	ERF family protein					BJY060010330.g	ERF	AT4G13040.1	2e-42	ERF family protein
MRJ060024615.g	ERF	AT2G23340.1	2e-41	DREB and EAR motif protein 3					BJY060010568.g	ERF	AT5G61890.1	3e-43	ERF family protein
MRJ060025097.g	ERF	AT4G17500.1	4e-42	ethylene responsive element binding factor 1					BJY060010663.g	ERF	AT2G33710.1	9e-32	ERF family protein
MRJ060025102.g	ERF	AT5G51190.1	3e-51	ERF family protein					BJY060010808.g	ERF	AT1G36060.1	3e-31	ERF family protein
MRJ060025103.g	ERF	AT5G51190.1	4e-50	ERF family protein					BJY060011038.g	ERF	AT4G06746.1	1e-40	related to AP2 9
MRJ060025114.g	ERF	AT2G44940.1	2e-53	ERF family protein					BJY060011496.g	ERF	AT1G75490.1	5e-32	ERF family protein
MRJ060025176.g	ERF	AT5G52020.1	8e-46	ERF family protein					BJY060011550.g	ERF	AT4G27950.1	5e-33	cytokinin response factor 4
MRJ060025579.g	ERF	AT2G20880.1	3e-41	ERF family protein					BJY060011613.g	ERF	AT4G27950.1	5e-32	cytokinin response factor 4
MRJ060025650.g	ERF	AT5G51190.1	3e-49	ERF family protein					BJY060011677.g	ERF	AT5G25810.1	2e-49	ERF family protein
MRJ060025651.g	ERF	AT5G51190.1	1e-47	ERF family protein					BJY060011786.g	ERF	AT4G17500.1	2e-29	ethylene responsive element binding factor 1
MRJ060025652.g	ERF	AT4G17500.1	9e-39	ethylene responsive element binding factor 1					BJY060011788.g	ERF	AT4G17500.1	2e-29	ethylene responsive element binding factor 1
MRJ060025858.g	ERF	AT3G23240.1	1e-57	ethylene response factor 1					BJY060012184.g	ERF	AT4G27950.1	2e-33	cytokinin response factor 4
MRJ060025893.g	ERF	AT2G44940.1	7e-55	ERF family protein					BJY060012257.g	ERF	AT1G15360.1	9e-69	ERF family protein
MRJ070011342.g	ERF	AT5G18450.1	2e-41	ERF family protein					BJY060012534.g	ERF	AT5G25190.1	4e-43	ERF family protein
MRJ070011466.g	ERF	AT5G47230.1	3e-19	ethylene responsive element binding factor 5					BJY060012585.g	ERF	AT1G19210.1	4e-33	ERF family protein
MRJ070011898.g	ERF	AT4G13040.1	2e-46	ERF family protein					BJY060012709.g	ERF	AT4G34410.1	2e-30	redox responsive transcription factor 1
MRJ070012149.g	ERF	AT5G61890.1	2e-47	ERF family protein					BJY070017624.g	ERF	AT1G22810.1	7e-29	ERF family protein
MRJ070012296.g	ERF	AT2G33710.1	5e-35	ERF family protein					BJY070017737.g	ERF	AT4G27950.1	2e-24	cytokinin response factor 4
MRJ070012443.g	ERF	AT1G36060.1	2e-32	ERF family protein					BJY070017959.g	ERF	AT5G19790.1	9e-30	related to AP2 11
MRJ070012692.g	ERF	AT2G23340.1	2e-43	DREB and EAR motif protein 3					BJY070018136.g	ERF	AT2G23340.1	3e-38	DREB and EAR motif protein 3
MRJ070013145.g	ERF	AT2G40340.1	1e-50	ERF family protein					BJY070018477.g	ERF	AT2G40340.1	2e-28	ERF family protein
MRJ070013202.g	ERF	AT4G27950.1	1e-36	cytokinin response factor 4					BJY070018864.g	ERF	AT4G17500.1	2e-50	ethylene responsive element binding factor 1
MRJ070013269.g	ERF	AT4G27950.1	2e-40	cytokinin response factor 4					BJY070018865.g	ERF	AT5G51190.1	6e-48	ERF family protein
MRJ070013346.g	ERF	AT5G11590.1	3e-56	ERF family protein					BJY070018866.g	ERF	AT5G51190.1	1e-35	ERF family protein
MRJ070013465.g	ERF	AT5G47220.1	1e-39	ethylene responsive element binding factor 2					BJY070018870.g	ERF	AT5G51190.1	1e-30	ERF family protein
MRJ070013958.g	ERF	AT1G15360.1	4e-76	ERF family protein					BJY070018873.g	ERF	AT5G51190.1	4e-16	ERF family protein
MRJ070014210.g	ERF	AT5G25190.1	2e-46	ERF family protein					BJY070018874.g	ERF	AT5G51190.1	5e-32	ERF family protein
MRJ070014263.g	ERF	AT1G19210.1	1e-37	ERF family protein					BJY070018882.g	ERF	AT5G51190.1	9e-49	ERF family protein
MRJ070014369.g	ERF	AT4G34410.1	5e-35	redox responsive transcription factor 1					BJY070018893.g	ERF	AT4G32800.1	2e-22	ERF family protein
MRJ080026203.g	ERF	AT1G46768.1	7e-47	related to AP2 1					BJY070018954.g	ERF	AT5G52020.1	1e-42	ERF family protein
MRJ080026291.g	ERF	AT4G27950.1	7e-38	cytokinin response factor 4					BJY070019359.g	ERF	AT4G28140.1	3e-40	ERF family protein
MRJ080026894.g	ERF	AT1G28370.1	4e-39	ERF domain protein 11					BJY070019428.g	ERF	AT4G17500.1	4e-35	ethylene responsive element binding factor 1
MRJ080027012.g	ERF	AT1G75490.1	1e-33	ERF family protein					BJY070019573.g	ERF	AT3G23240.1	1e-55	ethylene response factor 1
MRJ080027045.g	ERF	AT4G27950.1	2e-39	cytokinin response factor 4					BJY070019609.g	ERF	AT5G11590.1	3e-39	ERF family protein
MRJ080027404.g	ERF	AT2G47520.1	7e-49	ERF family protein					BJY080000164.g	ERF	AT1G46768.1	3e-46	related to AP2 1
MRJ080027464.g	ERF	AT2G44940.1	1e-53	ERF family protein					BJY080000238.g	ERF	AT4G27950.1	2e-34	cytokinin response factor 4
MRJ080027851.g	ERF	AT5G13330.1	1e-37	related to AP2 6l					BJY080000873.g	ERF	AT1G28370.1	2e-37	ERF domain protein 11
MRJ080027871.g	ERF	AT1G71520.1	1e-34	ERF family protein					BJY080000992.g	ERF	AT1G75490.1	1e-30	ERF family protein
MRJ080028335.g	ERF	AT3G23240.1	3e-63	ethylene response factor 1					BJY080001022.g	ERF	AT4G27950.1	4e-36	cytokinin response factor 4
MRJ080028616.g	ERF	AT4G27950.1	6e-45	cytokinin response factor 4					BJY080001388.g	ERF	AT2G47520.1	1e-45	ERF family protein
MRJ080029063.g	ERF	AT4G27950.1	8e-21	cytokinin response factor 4					BJY080001442.g	ERF	AT2G44940.1	6e-52	ERF family protein
MRJ080029210.g	ERF	AT1G50640.1	3e-39	ethylene responsive element binding factor 3					BJY080001788.g	ERF	AT5G13330.1	4e-33	related to AP2 6l
MRJ080029354.g	ERF	AT3G23230.1	7e-39	ERF family protein					BJY080001808.g	ERF	AT1G71520.1	9e-31	ERF family protein
MRJ080029355.g	ERF	AT3G23240.1	5e-43	ethylene response factor 1					BJY080002256.g	ERF	AT3G23240.1	3e-55	ethylene response factor 1
MRJ090005161.g	ERF	AT2G33710.1	4e-35	ERF family protein					BJY080002506.g	ERF	AT4G27950.1	2e-41	cytokinin response factor 4
MRJ090005306.g	ERF	AT4G27950.1	5e-40	cytokinin response factor 4					BJY080002930.g	ERF	AT4G27950.1	9e-18	cytokinin response factor 4
MRJ090005450.g	ERF	AT2G33710.1	9e-36	ERF family protein					BJY080003069.g	ERF	AT1G50640.1	5e-36	ethylene responsive element binding factor 3
MRJ090005530.g	ERF	AT3G15210.1	1e-32	ethylene responsive element binding factor 4					BJY080003239.g	ERF	AT3G23230.1	4e-36	ERF family protein
MRJ090005806.g	ERF	AT2G23340.1	4e-49	DREB and EAR motif protein 3					BJY080003240.g	ERF	AT3G23240.1	2e-36	ethylene response factor 1
MRJ090005898.g	ERF	AT5G51990.1	1e-59	C-repeat-binding factor 4					BJY080003287.g	ERF	AT5G05410.2	5e-27	DRE-binding protein 2A
MRJ090006104.g	ERF	AT5G19790.1	2e-48	related to AP2 11					BJY090007065.g	ERF	AT2G33710.2	7e-32	ERF family protein
MRJ090006192.g	ERF	AT4G39780.1	2e-66	ERF family protein					BJY090007177.g	ERF	AT4G27950.1	2e-36	cytokinin response factor 4
MRJ090006277.g	ERF	AT5G05410.2	2e-29	DRE-binding protein 2A					BJY090007328.g	ERF	AT2G33710.1	3e-32	ERF family protein
MRJ090007097.g	ERF	AT1G72570.1	4e-66	AP2 family protein					BJY090007402.g	ERF	AT3G15210.1	2e-29	ethylene responsive element binding factor 4
MRJ090007462.g	ERF	AT1G19210.1	2e-19	ERF family protein					BJY090007636.g	ERF	AT2G23340.1	6e-46	DREB and EAR motif protein 3
MRJ010003230.g	DBB	AT1G75540.1	5e-60	salt tolerance homolog2					BJY090007718.g	ERF	AT5G51990.1	8e-56	C-repeat-binding factor 4
MRJ020015497.g	DBB	AT1G78600.1	5e-81	light-regulated zinc finger protein 1					BJY090007919.g	ERF	AT5G19790.1	6e-45	related to AP2 11
MRJ020016264.g	DBB	AT1G78600.1	2e-27	light-regulated zinc finger protein 1					BJY090007989.g	ERF	AT4G39780.1	6e-62	ERF family protein
MRJ020016763.g	DBB	AT1G06040.1	3e-88	DBB family protein					BJY090008068.g	ERF	AT5G05410.2	6e-26	DRE-binding protein 2A
MRJ020016784.g	DBB	AT1G78600.1	4e-61	light-regulated zinc finger protein 1					BJY090008397.g	ERF	AT1G53910.1	2e-56	related to AP2 12
MRJ050008204.g	DBB	AT1G75540.1	2e-58	salt tolerance homolog2					BJY090008401.g	ERF	AT1G19210.1	7e-32	ERF family protein
MRJ050008209.g	DBB	AT4G39070.1	6e-50	DBB family protein					BJY090008568.g	ERF	AT4G34410.1	1e-15	redox responsive transcription factor 1
MRJ050008752.g	DBB	AT4G39070.1	1e-46	DBB family protein					BJY090008857.g	ERF	AT1G72570.1	7e-63	AP2 family protein
MRJ050009447.g	DBB	AT1G06040.1	1e-86	DBB family protein					BJY090009153.g	ERF	AT5G11590.1	2e-29	ERF family protein
MRJ060024554.g	DBB	AT4G38960.1	4e-82	DBB family protein					BJY090009249.g	ERF	AT1G19210.1	3e-15	ERF family protein
MRJ070011517.g	DBB	AT1G75540.1	3e-65	salt tolerance homolog2					BJY010015855.g	DBB	AT1G75540.1	7e-63	salt tolerance homolog2
MRJ010000436.g	CO-like	AT5G48250.1	3e-90	B-box type zinc finger protein with CCT domain					BJY020006610.g	DBB	AT1G78600.1	3e-46	light-regulated zinc finger protein 1
MRJ010000912.g	CO-like	AT5G57660.1	2e-90	CONSTANS-like 5					BJY030020723.g	DBB	AT1G78600.1	3e-78	light-regulated zinc finger protein 1
MRJ010001789.g	CO-like	AT1G25440.1	7e-74	B-box type zinc finger protein with CCT domain					BJY030021481.g	DBB	AT1G78600.1	5e-53	light-regulated zinc finger protein 1
MRJ010004077.g	CO-like	AT2G24790.1	3e-76	CONSTANS-like 3					BJY030021976.g	DBB	AT1G06040.1	1e-89	DBB family protein
MRJ030021068.g	CO-like	AT1G25440.1	4e-82	B-box type zinc finger protein with CCT domain					BJY030021998.g	DBB	AT1G78600.1	2e-60	light-regulated zinc finger protein 1
MRJ030021084.g	CO-like	AT1G25440.1	2e-82	B-box type zinc finger protein with CCT domain					BJY040027718.g	DBB	AT1G75540.1	2e-58	salt tolerance homolog2
MRJ030022069.g	CO-like	AT2G47890.1	7e-73	B-box type zinc finger protein with CCT domain					BJY040028240.g	DBB	AT4G39070.1	7e-48	DBB family protein
MRJ050010372.g	CO-like	AT5G48250.1	2e-95	B-box type zinc finger protein with CCT domain					BJY060009974.g	DBB	AT1G75540.1	2e-65	salt tolerance homolog2
MRJ050010658.g	CO-like	AT5G48250.1	1e-123	B-box type zinc finger protein with CCT domain					BJY070018452.g	DBB	AT4G38960.1	3e-82	DBB family protein
MRJ060023752.g	CO-like	AT2G33500.2	3e-73	B-box type zinc finger protein with CCT domain					BJY010013191.g	CO-like	AT5G48250.1	3e-96	B-box type zinc finger protein with CCT domain
MRJ060024981.g	CO-like	AT2G24790.1	1e-79	CONSTANS-like 3					BJY010013612.g	CO-like	AT5G57660.1	1e-86	CONSTANS-like 5
MRJ070011827.g	CO-like	AT2G33500.1	1e-60	B-box type zinc finger protein with CCT domain					BJY010014424.g	CO-like	AT1G25440.1	5e-71	B-box type zinc finger protein with CCT domain
MRJ080028211.g	CO-like	AT5G57660.1	4e-93	CONSTANS-like 5					BJY010016664.g	CO-like	AT2G24790.1	6e-76	CONSTANS-like 3
MRJ090006207.g	CO-like	AT3G07650.2	1e-117	CONSTANS-like 9					BJY020006078.g	CO-like	AT2G24790.1	2e-71	CONSTANS-like 3
MRJ010001547.g	ARR-B	AT1G67710.1	1e-114	response regulator 11					BJY020006741.g	CO-like	AT1G25440.1	1e-89	B-box type zinc finger protein with CCT domain
MRJ010002943.g	ARR-B	AT4G16110.1	1e-122	response regulator 2					BJY040029967.g	CO-like	AT5G48250.1	1e-91	B-box type zinc finger protein with CCT domain
MRJ010004060.g	ARR-B	AT2G25180.1	1e-115	response regulator 12					BJY040030231.g	CO-like	AT5G48250.1	1e-123	B-box type zinc finger protein with CCT domain
MRJ050008464.g	ARR-B	AT3G16857.1	1e-109	response regulator 1					BJY050025969.g	CO-like	AT1G25440.1	8e-65	B-box type zinc finger protein with CCT domain
MRJ050009691.g	ARR-B	AT1G67710.1	1e-114	response regulator 11					BJY050026701.g	CO-like	AT1G25440.1	1e-82	B-box type zinc finger protein with CCT domain
MRJ050009785.g	ARR-B	AT3G16857.1	1e-115	response regulator 1					BJY050026871.g	CO-like	AT2G47890.1	5e-71	B-box type zinc finger protein with CCT domain
MRJ060025016.g	ARR-B	AT2G25180.1	1e-125	response regulator 12					BJY060010269.g	CO-like	AT1G28050.1	2e-63	B-box type zinc finger protein with CCT domain
MRJ080028184.g	ARR-B	AT2G25180.1	1e-117	response regulator 12					BJY060012526.g	CO-like	AT2G24790.1	6e-79	CONSTANS-like 3
MRJ090006379.g	ARR-B	AT4G18020.5	1e-117	ARR-B family protein					BJY070017544.g	CO-like	AT2G33500.1	3e-70	B-box type zinc finger protein with CCT domain
MRJ010000006.g	G2-like	AT3G24120.2	6e-29	G2-like family protein					BJY070018740.g	CO-like	AT2G24790.1	6e-79	CONSTANS-like 3
MRJ010000296.g	G2-like	AT2G01060.1	2e-71	G2-like family protein					BJY080002160.g	CO-like	AT5G57660.1	4e-93	CONSTANS-like 5
MRJ010000626.g	G2-like	AT3G24120.1	1e-66	G2-like family protein					BJY090008003.g	CO-like	AT3G07650.2	1e-115	CONSTANS-like 9
MRJ010000996.g	G2-like	AT4G17695.1	1e-44	G2-like family protein					BJY010014181.g	ARR-B	AT1G67710.1	1e-114	response regulator 11
MRJ010001317.g	G2-like	AT1G79430.2	1e-104	G2-like family protein					BJY010015587.g	ARR-B	AT4G16110.1	1e-116	response regulator 2
MRJ010002443.g	G2-like	AT3G04030.3	1e-122	G2-like family protein					BJY010016647.g	ARR-B	AT2G25180.1	1e-112	response regulator 12
MRJ010002695.g	G2-like	AT1G25550.1	4e-76	G2-like family protein					BJY020006074.g	ARR-B	AT2G25180.1	1e-62	response regulator 12
MRJ010003163.g	G2-like	AT3G24120.1	3e-69	G2-like family protein					BJY020006130.g	ARR-B	AT2G25180.1	1e-100	response regulator 12
MRJ010003413.g	G2-like	AT1G32240.1	4e-56	G2-like family protein					BJY040027980.g	ARR-B	AT3G16857.1	1e-116	response regulator 1
MRJ010003571.g	G2-like	AT2G01060.1	7e-96	G2-like family protein					BJY040029288.g	ARR-B	AT1G67710.1	1e-112	response regulator 11
MRJ010004607.g	G2-like	AT2G03500.1	2e-57	G2-like family protein					BJY040029385.g	ARR-B	AT3G16857.1	1e-111	response regulator 1
MRJ010004706.g	G2-like	AT3G04030.3	2e-59	G2-like family protein					BJY050024379.g	ARR-B	AT4G31920.1	9e-20	response regulator 10
MRJ020014583.g	G2-like	AT1G25550.1	5e-70	G2-like family protein					BJY050026785.g	ARR-B	AT3G16857.1	1e-107	response regulator 1
MRJ020015474.g	G2-like	AT2G38300.1	4e-09	G2-like family protein					BJY070018782.g	ARR-B	AT2G25180.1	1e-117	response regulator 12
MRJ020015755.g	G2-like	AT5G05090.1	5e-41	G2-like family protein					BJY080002138.g	ARR-B	AT2G25180.1	1e-110	response regulator 12
MRJ020016487.g	G2-like	AT1G68670.1	9e-91	G2-like family protein					BJY010012788.g	G2-like	AT4G13640.2	1e-50	G2-like family protein
MRJ020017582.g	G2-like	AT4G28610.1	9e-27	phosphate starvation response 1					BJY010013062.g	G2-like	AT2G01060.1	4e-67	G2-like family protein
MRJ020017587.g	G2-like	AT4G28610.1	8e-78	phosphate starvation response 1					BJY010013363.g	G2-like	AT3G24120.1	5e-61	G2-like family protein
MRJ030018160.g	G2-like	AT5G42630.1	2e-53	G2-like family protein					BJY010013682.g	G2-like	AT4G17695.1	2e-40	G2-like family protein
MRJ030018865.g	G2-like	AT5G29000.2	2e-39	G2-like family protein					BJY010013979.g	G2-like	AT1G79430.2	6e-98	G2-like family protein
MRJ030019086.g	G2-like	AT5G29000.1	3e-71	G2-like family protein					BJY010015094.g	G2-like	AT3G04030.3	1e-110	G2-like family protein
MRJ030019560.g	G2-like	AT1G32240.1	1e-34	G2-like family protein					BJY010015366.g	G2-like	AT1G25550.1	9e-70	G2-like family protein
MRJ030019757.g	G2-like	AT3G24120.1	3e-70	G2-like family protein					BJY010016031.g	G2-like	AT1G32240.1	5e-53	G2-like family protein
MRJ030019794.g	G2-like	AT1G32240.1	8e-23	G2-like family protein					BJY010016180.g	G2-like	AT2G01060.1	2e-92	G2-like family protein
MRJ030020141.g	G2-like	AT3G16857.1	1e-11	response regulator 1					BJY010017160.g	G2-like	AT2G03500.1	7e-54	G2-like family protein
MRJ030020227.g	G2-like	AT1G25550.1	2e-62	G2-like family protein					BJY010017241.g	G2-like	AT3G04030.3	5e-56	G2-like family protein
MRJ030020911.g	G2-like	AT2G03500.1	2e-53	G2-like family protein					BJY020003696.g	G2-like	AT5G16560.1	5e-57	G2-like family protein
MRJ030021366.g	G2-like	AT2G38300.1	1e-44	G2-like family protein					BJY020003886.g	G2-like	AT3G04030.3	4e-82	G2-like family protein
MRJ030021985.g	G2-like	AT4G16110.1	3e-64	response regulator 2					BJY020004036.g	G2-like	AT3G46640.2	4e-55	G2-like family protein
MRJ050007576.g	G2-like	AT1G32240.1	2e-28	G2-like family protein					BJY020004088.g	G2-like	AT2G20570.1	3e-54	GBF's pro-rich region-interacting factor 1
MRJ050007854.g	G2-like	AT1G14600.1	3e-32	G2-like family protein					BJY020004576.g	G2-like	AT2G40260.1	1e-30	G2-like family protein
MRJ050009777.g	G2-like	AT5G16560.1	5e-45	G2-like family protein					BJY020005214.g	G2-like	AT2G03500.1	2e-54	G2-like family protein
MRJ050009778.g	G2-like	AT5G16560.1	6e-45	G2-like family protein					BJY020005222.g	G2-like	AT5G42630.1	3e-48	G2-like family protein
MRJ050010550.g	G2-like	AT1G14600.1	9e-23	G2-like family protein					BJY020005706.g	G2-like	AT2G38300.1	5e-32	G2-like family protein
MRJ050010784.g	G2-like	AT2G20570.1	8e-70	GBF's pro-rich region-interacting factor 1					BJY020006016.g	G2-like	AT3G13040.1	9e-61	G2-like family protein
MRJ060022503.g	G2-like	AT3G10760.1	9e-77	G2-like family protein					BJY020006469.g	G2-like	AT5G42630.2	1e-34	G2-like family protein
MRJ060022666.g	G2-like	AT1G79430.2	1e-108	G2-like family protein					BJY020006477.g	G2-like	AT2G03500.1	2e-51	G2-like family protein
MRJ060022671.g	G2-like	AT1G79430.2	1e-108	G2-like family protein					BJY020006598.g	G2-like	AT2G42660.1	2e-33	G2-like family protein
MRJ060023311.g	G2-like	AT1G32240.1	6e-35	G2-like family protein					BJY020006695.g	G2-like	AT2G03500.1	6e-95	G2-like family protein
MRJ060024937.g	G2-like	AT1G32240.1	4e-45	G2-like family protein					BJY020006849.g	G2-like	AT2G20570.1	5e-78	GBF's pro-rich region-interacting factor 1
MRJ060025520.g	G2-like	AT1G14600.1	5e-35	G2-like family protein					BJY030019924.g	G2-like	AT1G25550.1	3e-77	G2-like family protein
MRJ060025705.g	G2-like	AT4G28610.1	2e-57	phosphate starvation response 1					BJY030020705.g	G2-like	AT2G38300.1	4e-09	G2-like family protein
MRJ060025780.g	G2-like	AT4G28610.1	6e-76	phosphate starvation response 1					BJY030020980.g	G2-like	AT3G10760.1	3e-37	G2-like family protein
MRJ070011409.g	G2-like	AT1G32240.1	4e-67	G2-like family protein					BJY030021708.g	G2-like	AT1G68670.1	5e-84	G2-like family protein
MRJ070012408.g	G2-like	AT2G03500.1	4e-64	G2-like family protein					BJY030022754.g	G2-like	AT4G28610.1	5e-74	phosphate starvation response 1
MRJ070013015.g	G2-like	AT5G59570.1	6e-65	G2-like family protein					BJY040027133.g	G2-like	AT1G32240.1	3e-38	G2-like family protein
MRJ070013230.g	G2-like	AT5G18240.1	1e-107	myb-related protein 1					BJY040027395.g	G2-like	AT1G14600.1	3e-29	G2-like family protein
MRJ070013941.g	G2-like	AT2G03500.1	1e-109	G2-like family protein					BJY040029378.g	G2-like	AT5G16560.1	9e-42	G2-like family protein
MRJ080026472.g	G2-like	AT1G25550.1	3e-34	G2-like family protein					BJY040030352.g	G2-like	AT2G20570.1	1e-65	GBF's pro-rich region-interacting factor 1
MRJ080026535.g	G2-like	AT1G14600.1	2e-32	G2-like family protein					BJY050023387.g	G2-like	AT5G42630.2	9e-39	G2-like family protein
MRJ080026734.g	G2-like	AT4G13640.1	6e-56	G2-like family protein					BJY050024077.g	G2-like	AT4G28610.1	3e-43	phosphate starvation response 1
MRJ080026993.g	G2-like	AT5G05090.1	2e-26	G2-like family protein					BJY050024328.g	G2-like	AT5G29000.1	8e-68	G2-like family protein
MRJ080027018.g	G2-like	AT5G18240.1	1e-114	myb-related protein 1					BJY050024744.g	G2-like	AT5G16560.1	1e-10	G2-like family protein
MRJ080027710.g	G2-like	AT3G10760.1	2e-49	G2-like family protein					BJY050024936.g	G2-like	AT3G24120.1	4e-64	G2-like family protein
MRJ080028248.g	G2-like	AT1G32240.1	4e-63	G2-like family protein					BJY050025162.g	G2-like	AT1G25550.1	2e-62	G2-like family protein
MRJ080028852.g	G2-like	AT2G40260.1	1e-23	G2-like family protein					BJY050025826.g	G2-like	AT2G03500.1	2e-50	G2-like family protein
MRJ090005113.g	G2-like	AT1G25550.1	2e-83	G2-like family protein					BJY050026195.g	G2-like	AT2G38300.1	1e-39	G2-like family protein
MRJ090005525.g	G2-like	AT1G79430.2	4e-74	G2-like family protein					BJY060009888.g	G2-like	AT1G32240.1	1e-60	G2-like family protein
MRJ090005690.g	G2-like	AT1G32240.1	2e-36	G2-like family protein					BJY060010776.g	G2-like	AT2G03500.1	4e-59	G2-like family protein
MRJ090005941.g	G2-like	AT3G24120.1	2e-71	G2-like family protein					BJY060011383.g	G2-like	AT5G59570.1	2e-59	G2-like family protein
MRJ090005942.g	G2-like	AT2G01060.1	8e-74	G2-like family protein					BJY060011579.g	G2-like	AT5G18240.1	6e-93	myb-related protein 1
MRJ090005969.g	G2-like	AT5G06800.1	7e-65	G2-like family protein					BJY060012241.g	G2-like	AT2G03500.1	1e-100	G2-like family protein
MRJ090006306.g	G2-like	AT1G32240.1	2e-58	G2-like family protein					BJY070018696.g	G2-like	AT1G32240.1	1e-49	G2-like family protein
MRJ090006388.g	G2-like	AT2G03500.1	9e-49	G2-like family protein					BJY070019295.g	G2-like	AT1G14600.1	5e-32	G2-like family protein
MRJ090006393.g	G2-like	AT5G42630.2	1e-43	G2-like family protein					BJY070019515.g	G2-like	AT4G28610.1	5e-73	phosphate starvation response 1
MRJ090006934.g	G2-like	AT5G42630.2	4e-29	G2-like family protein					BJY080000409.g	G2-like	AT1G25550.1	4e-31	G2-like family protein
MRJ010000739.g	MIKC_MADS	AT3G54340.1	1e-55	MIKC_MADS family protein					BJY080000473.g	G2-like	AT1G14600.1	2e-29	G2-like family protein
MRJ010001762.g	MIKC_MADS	AT2G22540.1	3e-78	MIKC_MADS family protein					BJY080000500.g	G2-like	AT1G14600.1	2e-29	G2-like family protein
MRJ010002697.g	MIKC_MADS	AT3G54340.1	4e-44	MIKC_MADS family protein					BJY080000712.g	G2-like	AT5G45580.1	1e-51	G2-like family protein
MRJ010002733.g	MIKC_MADS	AT3G54340.1	2e-25	MIKC_MADS family protein					BJY080000965.g	G2-like	AT3G46640.3	8e-23	G2-like family protein
MRJ020014628.g	MIKC_MADS	AT2G22540.1	2e-86	MIKC_MADS family protein					BJY080000998.g	G2-like	AT3G04030.3	3e-80	G2-like family protein
MRJ020016124.g	MIKC_MADS	AT2G03710.2	3e-83	MIKC_MADS family protein					BJY080001652.g	G2-like	AT3G10760.1	5e-46	G2-like family protein
MRJ020017250.g	MIKC_MADS	AT3G57230.1	1e-90	AGAMOUS-like 16					BJY080002196.g	G2-like	AT4G17695.1	1e-45	G2-like family protein
MRJ030018452.g	MIKC_MADS	AT3G02310.1	4e-78	MIKC_MADS family protein					BJY090007017.g	G2-like	AT1G25550.1	1e-77	G2-like family protein
MRJ030019782.g	MIKC_MADS	AT3G54340.1	5e-14	MIKC_MADS family protein					BJY090007397.g	G2-like	AT1G79430.2	3e-81	G2-like family protein
MRJ030021529.g	MIKC_MADS	AT4G18960.1	1e-73	MIKC_MADS family protein					BJY090007552.g	G2-like	AT1G32240.1	6e-46	G2-like family protein
MRJ030021646.g	MIKC_MADS	AT5G20240.1	2e-81	MIKC_MADS family protein					BJY090007766.g	G2-like	AT3G24120.1	7e-66	G2-like family protein
MRJ050008625.g	MIKC_MADS	AT5G60910.1	9e-87	AGAMOUS-like 8					BJY090007767.g	G2-like	AT2G01060.1	2e-84	G2-like family protein
MRJ060022465.g	MIKC_MADS	AT5G60910.1	3e-85	AGAMOUS-like 8					BJY090007790.g	G2-like	AT5G06800.1	2e-61	G2-like family protein
MRJ060022707.g	MIKC_MADS	AT5G23260.2	1e-57	MIKC_MADS family protein					BJY090008095.g	G2-like	AT1G32240.1	5e-49	G2-like family protein
MRJ060024366.g	MIKC_MADS	AT3G54340.1	3e-19	MIKC_MADS family protein					BJY090008139.g	G2-like	AT4G18020.5	1e-109	ARR-B family protein
MRJ060025695.g	MIKC_MADS	AT2G45650.1	1e-80	AGAMOUS-like 6					BJY090008147.g	G2-like	AT2G03500.1	7e-47	G2-like family protein
MRJ070013340.g	MIKC_MADS	AT5G20240.1	8e-32	MIKC_MADS family protein					BJY090008152.g	G2-like	AT5G42630.2	2e-40	G2-like family protein
MRJ080026095.g	MIKC_MADS	AT3G54340.1	9e-24	MIKC_MADS family protein					BJY090008713.g	G2-like	AT5G16560.1	5e-26	G2-like family protein
MRJ080028464.g	MIKC_MADS	AT3G54340.1	9e-69	MIKC_MADS family protein					BJY010013466.g	MIKC_MADS	AT3G54340.1	6e-40	MIKC_MADS family protein
MRJ080028736.g	MIKC_MADS	AT1G71692.1	5e-67	AGAMOUS-like 12					BJY010014152.g	MIKC_MADS	AT1G71692.1	1e-51	AGAMOUS-like 12
MRJ080028774.g	MIKC_MADS	AT5G20240.1	2e-85	MIKC_MADS family protein					BJY010014398.g	MIKC_MADS	AT2G22540.1	2e-75	MIKC_MADS family protein
MRJ090005423.g	MIKC_MADS	AT1G71692.1	1e-60	AGAMOUS-like 12					BJY010015195.g	MIKC_MADS	AT3G54340.1	2e-29	MIKC_MADS family protein
MRJ090005424.g	MIKC_MADS	AT1G71692.1	2e-63	AGAMOUS-like 12					BJY010015364.g	MIKC_MADS	AT3G54340.1	4e-42	MIKC_MADS family protein
MRJ090005674.g	MIKC_MADS	AT5G62165.3	2e-65	AGAMOUS-like 42					BJY030019970.g	MIKC_MADS	AT2G22540.1	1e-82	MIKC_MADS family protein
MRJ090005867.g	MIKC_MADS	AT3G54340.1	3e-63	MIKC_MADS family protein					BJY030022455.g	MIKC_MADS	AT3G57230.1	4e-91	AGAMOUS-like 16
MRJ010001044.g	M-type_MADS	AT2G45650.1	9e-35	AGAMOUS-like 6					BJY040028124.g	MIKC_MADS	AT5G60910.1	9e-87	AGAMOUS-like 8
MRJ010001045.g	M-type_MADS	AT4G11880.1	3e-34	AGAMOUS-like 14					BJY050023667.g	MIKC_MADS	AT3G02310.1	5e-74	MIKC_MADS family protein
MRJ010001330.g	M-type_MADS	AT2G24840.1	9e-26	AGAMOUS-like 61					BJY050024954.g	MIKC_MADS	AT3G54340.1	3e-15	MIKC_MADS family protein
MRJ010002219.g	M-type_MADS	AT3G58780.2	2e-37	MIKC_MADS family protein					BJY050026480.g	MIKC_MADS	AT5G20240.1	5e-81	MIKC_MADS family protein
MRJ010003900.g	M-type_MADS	AT2G03710.3	1e-32	MIKC_MADS family protein					BJY060011671.g	MIKC_MADS	AT5G20240.1	1e-27	MIKC_MADS family protein
MRJ020015499.g	M-type_MADS	AT3G58780.2	1e-38	MIKC_MADS family protein					BJY070018351.g	MIKC_MADS	AT3G54340.1	4e-28	MIKC_MADS family protein
MRJ020017431.g	M-type_MADS	AT5G48670.1	2e-29	AGAMOUS-like 80					BJY080000066.g	MIKC_MADS	AT3G54340.1	2e-31	MIKC_MADS family protein
MRJ020017605.g	M-type_MADS	AT4G11880.1	6e-38	AGAMOUS-like 14					BJY080002232.g	MIKC_MADS	AT5G62165.3	3e-59	AGAMOUS-like 42
MRJ020017606.g	M-type_MADS	AT4G11880.1	2e-37	AGAMOUS-like 14					BJY080002353.g	MIKC_MADS	AT3G54340.1	8e-47	MIKC_MADS family protein
MRJ030018187.g	M-type_MADS	AT2G34440.1	8e-29	AGAMOUS-like 29					BJY080002624.g	MIKC_MADS	AT1G71692.1	5e-67	AGAMOUS-like 12
MRJ030018188.g	M-type_MADS	AT5G60440.1	2e-29	AGAMOUS-like 62					BJY080002653.g	MIKC_MADS	AT5G20240.1	2e-82	MIKC_MADS family protein
MRJ030018194.g	M-type_MADS	AT5G60440.1	8e-29	AGAMOUS-like 62					BJY090007301.g	MIKC_MADS	AT1G71692.1	5e-63	AGAMOUS-like 12
MRJ030018195.g	M-type_MADS	AT2G34440.1	7e-23	AGAMOUS-like 29					BJY090007536.g	MIKC_MADS	AT5G62165.3	2e-61	AGAMOUS-like 42
MRJ030018625.g	M-type_MADS	AT2G24840.1	2e-40	AGAMOUS-like 61					BJY010013724.g	M-type_MADS	AT2G45650.1	6e-35	AGAMOUS-like 6
MRJ030018879.g	M-type_MADS	AT2G45650.1	2e-38	AGAMOUS-like 6					BJY010013725.g	M-type_MADS	AT4G11880.1	3e-34	AGAMOUS-like 14
MRJ030019519.g	M-type_MADS	AT2G45650.1	2e-31	AGAMOUS-like 6					BJY010014865.g	M-type_MADS	AT3G58780.2	7e-37	MIKC_MADS family protein
MRJ030021889.g	M-type_MADS	AT4G37940.1	1e-32	AGAMOUS-like 21					BJY010015326.g	M-type_MADS	AT4G09960.2	3e-18	MIKC_MADS family protein
MRJ030022021.g	M-type_MADS	AT5G48670.1	1e-43	AGAMOUS-like 80					BJY010016496.g	M-type_MADS	AT2G03710.3	8e-33	MIKC_MADS family protein
MRJ050007710.g	M-type_MADS	AT2G24840.1	7e-44	AGAMOUS-like 61					BJY020003669.g	M-type_MADS	AT2G14210.1	1e-32	AGAMOUS-like 44
MRJ050007885.g	M-type_MADS	AT5G48670.1	6e-43	AGAMOUS-like 80					BJY020003793.g	M-type_MADS	AT5G48670.1	2e-37	AGAMOUS-like 80
MRJ050008105.g	M-type_MADS	AT4G11880.1	2e-34	AGAMOUS-like 14					BJY020004157.g	M-type_MADS	AT3G58780.2	8e-36	MIKC_MADS family protein
MRJ050010820.g	M-type_MADS	AT5G60440.1	2e-40	AGAMOUS-like 62					BJY020005168.g	M-type_MADS	AT5G60910.1	2e-36	AGAMOUS-like 8
MRJ060022546.g	M-type_MADS	AT5G48670.1	5e-42	AGAMOUS-like 80					BJY020005692.g	M-type_MADS	AT4G09960.2	1e-37	MIKC_MADS family protein
MRJ060022595.g	M-type_MADS	AT1G18750.1	4e-89	AGAMOUS-like 65					BJY020006325.g	M-type_MADS	AT2G14210.1	1e-35	AGAMOUS-like 44
MRJ060022959.g	M-type_MADS	AT5G60440.1	6e-23	AGAMOUS-like 62					BJY020006350.g	M-type_MADS	AT5G48670.1	1e-30	AGAMOUS-like 80
MRJ060023129.g	M-type_MADS	AT4G11880.1	4e-28	AGAMOUS-like 14					BJY020006351.g	M-type_MADS	AT5G48670.1	1e-33	AGAMOUS-like 80
MRJ060023131.g	M-type_MADS	AT5G51870.2	2e-17	AGAMOUS-like 71					BJY030020215.g	M-type_MADS	AT5G60910.1	2e-35	AGAMOUS-like 8
MRJ060023338.g	M-type_MADS	AT3G66656.1	7e-17	AGAMOUS-like 91					BJY030020717.g	M-type_MADS	AT4G09960.2	9e-20	MIKC_MADS family protein
MRJ060024900.g	M-type_MADS	AT4G11880.1	4e-33	AGAMOUS-like 14					BJY030020725.g	M-type_MADS	AT3G58780.2	1e-38	MIKC_MADS family protein
MRJ060024902.g	M-type_MADS	AT4G11880.1	2e-28	AGAMOUS-like 14					BJY030021338.g	M-type_MADS	AT2G03710.3	3e-36	MIKC_MADS family protein
MRJ060025234.g	M-type_MADS	AT4G11880.1	3e-33	AGAMOUS-like 14					BJY030022614.g	M-type_MADS	AT5G48670.1	2e-29	AGAMOUS-like 80
MRJ070011037.g	M-type_MADS	AT5G48670.1	9e-33	AGAMOUS-like 80					BJY030022774.g	M-type_MADS	AT4G11880.1	2e-37	AGAMOUS-like 14
MRJ070011848.g	M-type_MADS	AT5G15800.1	2e-37	MIKC_MADS family protein					BJY040027258.g	M-type_MADS	AT2G24840.1	5e-42	AGAMOUS-like 61
MRJ070011850.g	M-type_MADS	AT1G24260.3	4e-36	MIKC_MADS family protein					BJY040027424.g	M-type_MADS	AT5G48670.1	2e-42	AGAMOUS-like 80
MRJ070012063.g	M-type_MADS	AT3G58780.2	1e-38	MIKC_MADS family protein					BJY040027617.g	M-type_MADS	AT4G11880.1	2e-34	AGAMOUS-like 14
MRJ070014330.g	M-type_MADS	AT3G57230.1	5e-32	AGAMOUS-like 16					BJY040030386.g	M-type_MADS	AT5G60440.1	1e-38	AGAMOUS-like 62
MRJ080026972.g	M-type_MADS	AT5G48670.1	2e-34	AGAMOUS-like 80					BJY050023415.g	M-type_MADS	AT2G24840.1	2e-27	AGAMOUS-like 61
MRJ080027174.g	M-type_MADS	AT5G60440.1	1e-33	AGAMOUS-like 62					BJY050023416.g	M-type_MADS	AT2G24840.1	2e-27	AGAMOUS-like 61
MRJ080027737.g	M-type_MADS	AT2G03060.2	2e-43	AGAMOUS-like 30					BJY050023422.g	M-type_MADS	AT5G60440.1	3e-28	AGAMOUS-like 62
MRJ080028311.g	M-type_MADS	AT2G45650.1	2e-35	AGAMOUS-like 6					BJY050023423.g	M-type_MADS	AT3G66656.1	2e-18	AGAMOUS-like 91
MRJ080028671.g	M-type_MADS	AT1G24260.2	9e-37	MIKC_MADS family protein					BJY050023834.g	M-type_MADS	AT2G24840.1	8e-39	AGAMOUS-like 61
MRJ090005421.g	M-type_MADS	AT1G71692.1	7e-41	AGAMOUS-like 12					BJY050024090.g	M-type_MADS	AT2G45650.1	2e-38	AGAMOUS-like 6
MRJ090006182.g	M-type_MADS	AT1G22130.1	1e-38	AGAMOUS-like 104					BJY050024721.g	M-type_MADS	AT2G45650.1	2e-31	AGAMOUS-like 6
MRJ090006620.g	M-type_MADS	AT5G48670.1	5e-43	AGAMOUS-like 80					BJY050024956.g	M-type_MADS	AT5G20240.1	6e-12	MIKC_MADS family protein
MRJ090006623.g	M-type_MADS	AT5G48670.1	2e-40	AGAMOUS-like 80					BJY050026364.g	M-type_MADS	AT4G09960.2	2e-37	MIKC_MADS family protein
MRJ010000248.g	GRF	AT2G22840.1	6e-61	growth-regulating factor 1					BJY050026692.g	M-type_MADS	AT4G37940.1	1e-32	AGAMOUS-like 21
MRJ010000987.g	GRF	AT3G13960.1	4e-45	growth-regulating factor 5					BJY050026825.g	M-type_MADS	AT5G48670.1	6e-44	AGAMOUS-like 80
MRJ010003949.g	GRF	AT2G22840.1	9e-74	growth-regulating factor 1					BJY060009547.g	M-type_MADS	AT5G48670.1	3e-32	AGAMOUS-like 80
MRJ030018180.g	GRF	AT2G22840.1	3e-47	growth-regulating factor 1					BJY060010287.g	M-type_MADS	AT1G24260.3	7e-38	MIKC_MADS family protein
MRJ050008147.g	GRF	AT4G37740.1	2e-35	growth-regulating factor 2					BJY060010486.g	M-type_MADS	AT4G09960.2	1e-51	MIKC_MADS family protein
MRJ050009079.g	GRF	AT2G22840.1	1e-77	growth-regulating factor 1					BJY060012664.g	M-type_MADS	AT3G57230.1	5e-32	AGAMOUS-like 16
MRJ060022388.g	GRF	AT2G22840.1	5e-83	growth-regulating factor 1					BJY070018662.g	M-type_MADS	AT4G11880.1	4e-33	AGAMOUS-like 14
MRJ060022850.g	GRF	AT3G52910.1	4e-69	growth-regulating factor 4					BJY070019031.g	M-type_MADS	AT4G11880.1	3e-33	AGAMOUS-like 14
MRJ060023297.g	GRF	AT3G13960.1	1e-49	growth-regulating factor 5					BJY070019121.g	M-type_MADS	AT3G05860.2	4e-20	M-type_MADS family protein
MRJ020014522.g	HB-other	AT4G36740.1	9e-17	homeobox protein 40					BJY070019466.g	M-type_MADS	AT2G45650.1	7e-31	AGAMOUS-like 6
MRJ020015327.g	HB-other	AT1G28420.1	2e-20	homeobox-1					BJY080000946.g	M-type_MADS	AT5G48670.1	2e-35	AGAMOUS-like 80
MRJ020016866.g	HB-other	AT5G44180.1	2e-22	Homeodomain-like transcriptional regulator					BJY080001171.g	M-type_MADS	AT5G60440.1	2e-29	AGAMOUS-like 62
MRJ020017496.g	HB-other	AT5G06710.1	1e-16	homeobox from Arabidopsis thaliana					BJY080001172.g	M-type_MADS	AT5G60440.1	1e-28	AGAMOUS-like 62
MRJ050009191.g	HB-other	AT5G44180.1	0	Homeodomain-like transcriptional regulator					BJY080001676.g	M-type_MADS	AT2G03060.2	6e-53	AGAMOUS-like 30
MRJ050010078.g	HB-other	AT4G02560.2	1e-129	HB-other family protein					BJY080002231.g	M-type_MADS	AT2G45650.1	2e-35	AGAMOUS-like 6
MRJ050010785.g	HB-other	AT2G32370.1	0.0003	homeodomain GLABROUS 3					BJY080002562.g	M-type_MADS	AT1G24260.2	9e-37	MIKC_MADS family protein
MRJ050010787.g	HB-other	AT4G00730.2	6e-07	HD-ZIP family protein					BJY090007977.g	M-type_MADS	AT1G22130.1	7e-39	AGAMOUS-like 104
MRJ060023678.g	HB-other	AT3G18380.1	5e-28	sequence-specific DNA binding transcription factors;sequence-specific DNA binding					BJY090008359.g	M-type_MADS	AT5G48670.1	1e-42	AGAMOUS-like 80
MRJ070010972.g	HB-other	AT4G37790.1	2e-12	HD-ZIP family protein					BJY010013021.g	GRF	AT2G22840.1	1e-52	growth-regulating factor 1
MRJ070011684.g	HB-other	AT4G40060.1	6e-19	homeobox protein 16					BJY010013674.g	GRF	AT3G13960.1	5e-46	growth-regulating factor 5
MRJ070013452.g	HB-other	AT5G44180.1	0	Homeodomain-like transcriptional regulator					BJY010016539.g	GRF	AT2G22840.1	3e-68	growth-regulating factor 1
MRJ060024031.g	WOX	AT2G28610.1	3e-42	WOX family protein					BJY040027655.g	GRF	AT4G37740.1	3e-35	growth-regulating factor 2
MRJ030021058.g	WOX	AT2G28610.1	7e-42	WOX family protein					BJY040028631.g	GRF	AT2G22840.1	1e-52	growth-regulating factor 1
MRJ070012238.g	WOX	AT2G28610.1	2e-39	WOX family protein					BJY050023409.g	GRF	AT4G37740.1	5e-44	growth-regulating factor 2
MRJ060024619.g	WOX	AT1G46480.1	7e-37	WUSCHEL related homeobox 4					BJY090007564.g	GRF	AT3G13960.1	2e-48	growth-regulating factor 5
MRJ070013056.g	WOX	AT3G18010.1	7e-30	WUSCHEL related homeobox 1					BJY020006490.g	HB-other	AT5G11270.1	9e-69	overexpressor of cationic peroxidase 3
MRJ070012690.g	WOX	AT1G46480.1	1e-46	WUSCHEL related homeobox 4					BJY020006851.g	HB-other	AT1G28420.1	3e-16	homeobox-1
MRJ070013463.g	WOX	AT2G33880.1	1e-45	homeobox-3					BJY030020569.g	HB-other	AT1G28420.1	2e-17	homeobox-1
MRJ050009182.g	WOX	AT2G33880.1	6e-58	homeobox-3					BJY030021855.g	HB-other	AT4G12750.1	0	Homeodomain-like transcriptional regulator
MRJ010002272.g	WOX	AT3G11260.1	1e-37	WUSCHEL related homeobox 5					BJY030022088.g	HB-other	AT5G44180.2	3e-17	Homeodomain-like transcriptional regulator
MRJ080027022.g	WOX	AT3G03660.1	4e-63	WUSCHEL related homeobox 11					BJY030022235.g	HB-other	AT2G22430.1	3e-10	homeobox protein 6
MRJ020015727.g	WOX	AT3G03660.1	3e-60	WUSCHEL related homeobox 11					BJY040028762.g	HB-other	AT5G44180.1	0	Homeodomain-like transcriptional regulator
MRJ070013226.g	WOX	AT3G03660.1	3e-58	WUSCHEL related homeobox 11					BJY040029629.g	HB-other	AT4G02560.2	1e-139	HB-other family protein
MRJ030022175.g	WOX	AT3G03660.1	5e-58	WUSCHEL related homeobox 11					BJY040030354.g	HB-other	AT2G32370.1	1e-05	homeodomain GLABROUS 3
MRJ060023961.g	WOX	AT3G03660.1	1e-55	WUSCHEL related homeobox 11					BJY040030355.g	HB-other	AT2G32370.1	2e-06	homeodomain GLABROUS 3
MRJ090005601.g	WOX	AT4G35550.1	4e-45	WUSCHEL related homeobox 13					BJY040030357.g	HB-other	AT4G00730.2	6e-07	HD-ZIP family protein
MRJ010001204.g	WOX	AT4G35550.1	5e-66	WUSCHEL related homeobox 13					BJY060010131.g	HB-other	AT5G65310.1	3e-15	homeobox protein 5
MRJ060024747.g	WOX	AT4G35550.1	7e-65	WUSCHEL related homeobox 13					BJY060011774.g	HB-other	AT5G44180.2	4e-45	Homeodomain-like transcriptional regulator
MRJ080026789.g	WOX	AT2G28610.1	2e-29	WOX family protein					BJY070017834.g	WOX	AT2G28610.1	3e-42	WOX family protein
MRJ060023928.g	WOX	AT2G17950.1	1e-29	WOX family protein					BJY050025960.g	WOX	AT2G28610.1	1e-40	WOX family protein
MRJ060025395.g	WOX	AT4G35550.1	6e-41	WUSCHEL related homeobox 13					BJY060010649.g	WOX	AT2G28610.1	1e-39	WOX family protein
MRJ010003956.g	TALE	AT4G36870.2	1e-147	BEL1-like homeodomain 2					BJY080001973.g	WOX	AT2G28610.1	1e-39	WOX family protein
MRJ050009391.g	TALE	AT2G35940.1	1e-144	BEL1-like homeodomain 1					BJY040030613.g	WOX	AT2G28610.1	1e-39	WOX family protein
MRJ080029094.g	TALE	AT4G34610.2	1e-132	BEL1-like homeodomain 6					BJY060011420.g	WOX	AT3G18010.1	7e-30	WUSCHEL related homeobox 1
MRJ050010220.g	TALE	AT2G35940.1	1e-128	BEL1-like homeodomain 1					BJY020006770.g	WOX	AT5G59340.1	4e-50	WUSCHEL related homeobox 2
MRJ010003683.g	TALE	AT2G16400.1	1e-133	BEL1-like homeodomain 7					BJY040028746.g	WOX	AT2G33880.1	3e-59	homeobox-3
MRJ050009958.g	TALE	AT2G16400.1	1e-125	BEL1-like homeodomain 7					BJY060011784.g	WOX	AT2G33880.1	4e-44	homeobox-3
MRJ060024875.g	TALE	AT2G27990.1	6e-89	BEL1-like homeodomain 8					BJY010014917.g	WOX	AT3G11260.1	4e-41	WUSCHEL related homeobox 5
MRJ070012009.g	TALE	AT2G35940.1	1e-103	BEL1-like homeodomain 1					BJY020005846.g	WOX	AT3G11260.1	6e-47	WUSCHEL related homeobox 5
MRJ010000234.g	TALE	AT2G23760.2	1e-123	BEL1-like homeodomain 4					BJY030020952.g	WOX	AT3G03660.1	8e-36	WUSCHEL related homeobox 11
MRJ030019368.g	TALE	AT2G23760.2	1e-139	BEL1-like homeodomain 4					BJY080001002.g	WOX	AT3G03660.1	1e-61	WUSCHEL related homeobox 11
MRJ080028314.g	TALE	AT5G41410.1	1e-110	TALE family protein					BJY070018139.g	WOX	AT1G46480.1	1e-34	WUSCHEL related homeobox 4
MRJ070011356.g	TALE	AT5G41410.1	3e-99	TALE family protein					BJY060011575.g	WOX	AT3G03660.1	3e-58	WUSCHEL related homeobox 11
MRJ010002276.g	TALE	AT5G02030.1	8e-79	TALE family protein					BJY060011036.g	WOX	AT1G46480.1	2e-41	WUSCHEL related homeobox 4
MRJ020017762.g	TALE	AT5G41410.1	1e-106	TALE family protein					BJY050026965.g	WOX	AT3G03660.1	4e-57	WUSCHEL related homeobox 11
MRJ030018386.g	TALE	AT2G16400.1	3e-73	BEL1-like homeodomain 7					BJY020006378.g	WOX	AT2G17950.1	2e-33	WOX family protein
MRJ080026316.g	TALE	AT4G32980.1	3e-63	homeobox gene 1					BJY070017759.g	WOX	AT3G03660.1	5e-55	WUSCHEL related homeobox 11
MRJ050010402.g	HD-ZIP	AT3G01470.1	3e-70	homeobox 1					BJY020004705.g	WOX	AT4G35550.1	1e-63	WUSCHEL related homeobox 13
MRJ030021784.g	HD-ZIP	AT4G40060.1	7e-58	homeobox protein 16					BJY090007472.g	WOX	AT4G35550.1	3e-43	WUSCHEL related homeobox 13
MRJ060023188.g	HD-ZIP	AT1G69780.1	2e-93	HD-ZIP family protein					BJY010013867.g	WOX	AT4G35550.1	4e-62	WUSCHEL related homeobox 13
MRJ090006716.g	HD-ZIP	AT4G40060.1	2e-64	homeobox protein 16					BJY070018519.g	WOX	AT4G35550.1	4e-63	WUSCHEL related homeobox 13
MRJ070014275.g	HD-ZIP	AT3G01470.1	6e-54	homeobox 1					BJY080000770.g	WOX	AT2G28610.1	2e-29	WOX family protein
MRJ070010929.g	HD-ZIP	AT5G06710.1	1e-83	homeobox from Arabidopsis thaliana					BJY070019182.g	WOX	AT4G35550.1	8e-41	WUSCHEL related homeobox 13
MRJ060025109.g	HD-ZIP	AT4G16780.1	6e-89	homeobox protein 2					BJY070017724.g	WOX	AT2G17950.1	7e-29	WOX family protein
MRJ090006963.g	HD-ZIP	AT5G06710.1	2e-82	homeobox from Arabidopsis thaliana					BJY040028961.g	TALE	AT2G35940.1	1e-130	BEL1-like homeodomain 1
MRJ010004161.g	HD-ZIP	AT3G01470.1	2e-62	homeobox 1					BJY010016546.g	TALE	AT2G23760.2	1e-141	BEL1-like homeodomain 4
MRJ030019125.g	HD-ZIP	AT5G47370.1	2e-62	Homeobox-leucine zipper protein 4 (HB-4) / HD-ZIP protein					BJY040029767.g	TALE	AT2G35940.1	1e-109	BEL1-like homeodomain 1
MRJ020014646.g	HD-ZIP	AT4G40060.1	2e-48	homeobox protein 16					BJY040029514.g	TALE	AT2G16400.1	1e-119	BEL1-like homeodomain 7
MRJ050009069.g	HD-ZIP	AT4G37790.1	2e-73	HD-ZIP family protein					BJY060010434.g	TALE	AT2G35940.1	1e-102	BEL1-like homeodomain 1
MRJ020016545.g	HD-ZIP	AT1G69780.1	3e-80	HD-ZIP family protein					BJY080002962.g	TALE	AT2G16400.1	1e-125	BEL1-like homeodomain 7
MRJ010002751.g	HD-ZIP	AT4G40060.1	3e-53	homeobox protein 16					BJY070018641.g	TALE	AT2G27990.1	3e-83	BEL1-like homeodomain 8
MRJ030021154.g	HD-ZIP	AT1G69780.1	2e-74	HD-ZIP family protein					BJY010016289.g	TALE	AT2G16400.1	1e-128	BEL1-like homeodomain 7
MRJ010003943.g	HD-ZIP	AT5G06710.1	2e-62	homeobox from Arabidopsis thaliana					BJY010013008.g	TALE	AT4G36870.2	1e-117	BEL1-like homeodomain 2
MRJ080026213.g	HD-ZIP	AT1G69780.1	2e-66	HD-ZIP family protein					BJY080002234.g	TALE	AT5G41410.1	1e-102	TALE family protein
MRJ070012433.g	HD-ZIP	AT4G37790.1	9e-57	HD-ZIP family protein					BJY050024599.g	TALE	AT2G23760.2	1e-131	BEL1-like homeodomain 4
MRJ070011138.g	HD-ZIP	AT5G06710.1	5e-51	homeobox from Arabidopsis thaliana					BJY020004049.g	TALE	AT5G02030.1	2e-80	TALE family protein
MRJ050010840.g	HD-ZIP	AT5G65310.2	3e-42	homeobox protein 5					BJY020004859.g	TALE	AT5G41410.1	1e-112	TALE family protein
MRJ080028221.g	HD-ZIP	AT4G37790.1	3e-38	HD-ZIP family protein					BJY020005860.g	TALE	AT5G02030.1	7e-77	TALE family protein
MRJ010003810.g	HD-ZIP	AT4G36740.1	6e-49	homeobox protein 40					BJY060009852.g	TALE	AT5G41410.1	3e-94	TALE family protein
MRJ010004584.g	HD-ZIP	AT5G06710.1	2e-56	homeobox from Arabidopsis thaliana					BJY010014920.g	TALE	AT5G02030.1	2e-78	TALE family protein
MRJ020014717.g	HD-ZIP	AT1G69780.1	2e-71	HD-ZIP family protein					BJY030022950.g	TALE	AT5G41410.1	1e-63	TALE family protein
MRJ010004097.g	HD-ZIP	AT5G06710.1	1e-39	homeobox from Arabidopsis thaliana					BJY050023598.g	TALE	AT2G16400.1	3e-70	BEL1-like homeodomain 7
MRJ060025890.g	HD-ZIP	AT4G16780.1	2e-45	homeobox protein 2					BJY080000263.g	TALE	AT4G32980.1	3e-63	homeobox gene 1
MRJ090005749.g	HD-ZIP	AT5G06710.1	3e-43	homeobox from Arabidopsis thaliana					BJY020005665.g	TALE	AT4G32980.1	4e-67	homeobox gene 1
MRJ010003004.g	HD-ZIP	AT4G36740.1	8e-41	homeobox protein 40					BJY020004183.g	TALE	AT4G32980.1	2e-65	homeobox gene 1
MRJ050009842.g	HD-ZIP	AT2G18550.1	3e-38	homeobox protein 21					BJY020004978.g	HD-ZIP	AT4G16780.1	3e-96	homeobox protein 2
MRJ080029026.g	HD-ZIP	AT2G18550.1	1e-45	homeobox protein 21					BJY060009374.g	HD-ZIP	AT5G06710.1	4e-82	homeobox from Arabidopsis thaliana
MRJ030020112.g	HD-ZIP	AT5G06710.1	2e-46	homeobox from Arabidopsis thaliana					BJY070018889.g	HD-ZIP	AT4G16780.1	1e-88	homeobox protein 2
MRJ080026443.g	HD-ZIP	AT2G18550.1	4e-39	homeobox protein 21					BJY090008740.g	HD-ZIP	AT5G06710.1	1e-82	homeobox from Arabidopsis thaliana
MRJ060023332.g	HD-ZIP	AT4G36740.1	2e-38	homeobox protein 40					BJY040028622.g	HD-ZIP	AT4G37790.1	8e-71	HD-ZIP family protein
MRJ030019714.g	HD-ZIP	AT2G46680.1	6e-27	homeobox 7					BJY090008453.g	HD-ZIP	AT3G01470.1	5e-55	homeobox 1
MRJ010003942.g	TALE	AT4G08150.1	2e-94	KNOTTED-like from Arabidopsis thaliana					BJY050026619.g	HD-ZIP	AT4G40060.1	3e-55	homeobox protein 16
MRJ030018190.g	TALE	AT4G08150.1	1e-114	KNOTTED-like from Arabidopsis thaliana					BJY040029999.g	HD-ZIP	AT3G01470.1	5e-64	homeobox 1
MRJ060022379.g	TALE	AT4G08150.1	8e-96	KNOTTED-like from Arabidopsis thaliana					BJY080002987.g	HD-ZIP	AT2G01430.1	2e-72	homeobox-leucine zipper protein 17
MRJ080027425.g	TALE	AT1G23380.1	3e-77	KNOTTED1-like homeobox gene 6					BJY020003705.g	HD-ZIP	AT5G06710.1	8e-68	homeobox from Arabidopsis thaliana
MRJ090005794.g	TALE	AT5G25220.1	1e-176	KNOTTED1-like homeobox gene 3					BJY010015405.g	HD-ZIP	AT4G40060.1	4e-52	homeobox protein 16
MRJ090005786.g	TALE	AT5G25220.1	1e-175	KNOTTED1-like homeobox gene 3					BJY020006213.g	HD-ZIP	AT4G40060.1	1e-56	homeobox protein 16
MRJ050008433.g	TALE	AT1G62360.1	1e-39	KNOX/ELK homeobox transcription factor					BJY090008511.g	HD-ZIP	AT4G40060.1	1e-55	homeobox protein 16
MRJ060025020.g	TALE	AT5G25220.1	1e-176	KNOTTED1-like homeobox gene 3					BJY020006532.g	HD-ZIP	AT3G01470.1	3e-39	homeobox 1
MRJ070014161.g	TALE	AT5G25220.2	1e-157	KNOTTED1-like homeobox gene 3					BJY060010798.g	HD-ZIP	AT4G37790.1	7e-57	HD-ZIP family protein
MRJ010000864.g	TALE	AT5G25220.2	1e-123	KNOTTED1-like homeobox gene 3					BJY020006045.g	HD-ZIP	AT4G37790.1	4e-44	HD-ZIP family protein
MRJ060025231.g	TALE	AT1G62990.1	1e-144	KNOTTED-like homeobox of Arabidopsis thaliana 7					BJY080002170.g	HD-ZIP	AT4G37790.1	2e-38	HD-ZIP family protein
MRJ080028965.g	TALE	AT4G08150.1	1e-102	KNOTTED-like from Arabidopsis thaliana					BJY010016737.g	HD-ZIP	AT3G01470.1	1e-58	homeobox 1
MRJ060022788.g	HD-ZIP	AT4G04890.1	0	protodermal factor 2					BJY020006941.g	HD-ZIP	AT4G40060.1	4e-49	homeobox protein 16
MRJ060023922.g	HD-ZIP	AT4G04890.1	0	protodermal factor 2					BJY020006668.g	HD-ZIP	AT3G01470.1	5e-42	homeobox 1
MRJ050009216.g	HD-ZIP	AT1G79840.1	0	HD-ZIP family protein					BJY030019987.g	HD-ZIP	AT4G40060.1	3e-45	homeobox protein 16
MRJ080027797.g	HD-ZIP	AT4G04890.1	0	protodermal factor 2					BJY080000379.g	HD-ZIP	AT4G36740.1	3e-47	homeobox protein 40
MRJ010000752.g	HD-ZIP	AT4G00730.1	0	HD-ZIP family protein					BJY020006921.g	HD-ZIP	AT1G69780.1	6e-84	HD-ZIP family protein
MRJ020017660.g	HD-ZIP	AT3G61150.1	0	homeodomain GLABROUS 1					BJY060012604.g	HD-ZIP	AT3G01470.1	3e-48	homeobox 1
MRJ090006428.g	HD-ZIP	AT2G34710.1	0	HD-ZIP family protein					BJY010017138.g	HD-ZIP	AT5G06710.1	8e-58	homeobox from Arabidopsis thaliana
MRJ030018275.g	HD-ZIP	AT2G34710.1	0	HD-ZIP family protein					BJY010016682.g	HD-ZIP	AT5G06710.1	2e-41	homeobox from Arabidopsis thaliana
MRJ070013839.g	HD-ZIP	AT1G73360.1	0	homeodomain GLABROUS 11					BJY010015499.g	HD-ZIP	AT1G69780.1	8e-59	HD-ZIP family protein
MRJ090007146.g	HD-ZIP	AT4G00730.1	0	HD-ZIP family protein					BJY010016533.g	HD-ZIP	AT5G06710.1	1e-57	homeobox from Arabidopsis thaliana
MRJ010002223.g	HD-ZIP	AT1G52150.3	0	HD-ZIP family protein					BJY050024366.g	HD-ZIP	AT4G16780.1	8e-57	homeobox protein 2
MRJ050007673.g	HD-ZIP	AT5G60690.1	0	HD-ZIP family protein					BJY050026027.g	HD-ZIP	AT1G69780.1	3e-68	HD-ZIP family protein
MRJ020014870.g	HD-ZIP	AT1G73360.1	0	homeodomain GLABROUS 11					BJY030021767.g	HD-ZIP	AT1G69780.1	7e-73	HD-ZIP family protein
MRJ060025994.g	HD-ZIP	AT5G46880.1	0	homeobox-7					BJY010013460.g	HD-ZIP	AT2G46680.1	3e-46	homeobox 7
MRJ030018128.g	HB-PHD	AT3G19510.1	6e-82	Homeodomain-like protein with RING/FYVE/PHD-type zinc finger domain					BJY010015644.g	HD-ZIP	AT2G18550.1	2e-40	homeobox protein 21
MRJ090006511.g	HB-PHD	AT3G19510.1	6e-90	Homeodomain-like protein with RING/FYVE/PHD-type zinc finger domain					BJY040029429.g	HD-ZIP	AT2G18550.1	3e-38	homeobox protein 21
MRJ010000072.g	C3H	AT3G12680.1	0	floral homeotic protein (HUA1)					BJY010016412.g	HD-ZIP	AT4G36740.1	2e-45	homeobox protein 40
MRJ010000341.g	C3H	AT2G20280.1	1e-164	C3H family protein					BJY090007589.g	HD-ZIP	AT5G06710.1	2e-41	homeobox from Arabidopsis thaliana
MRJ010000447.g	C2H2	AT1G27730.1	5e-47	salt tolerance zinc finger					BJY040030407.g	HD-ZIP	AT2G22430.1	8e-36	homeobox protein 6
MRJ010000609.g	C2H2	AT3G57670.1	9e-99	C2H2 family protein					BJY030020050.g	HD-ZIP	AT1G69780.1	2e-65	HD-ZIP family protein
MRJ010001100.g	C2H2	AT2G28200.1	8e-40	C2H2 family protein					BJY080000174.g	HD-ZIP	AT1G69780.1	2e-56	HD-ZIP family protein
MRJ010001113.g	C2H2	AT4G25610.1	1e-104	C2H2-like zinc finger protein					BJY080002892.g	HD-ZIP	AT2G18550.1	7e-42	homeobox protein 21
MRJ010001185.g	C3H	AT3G12680.1	0.003	floral homeotic protein (HUA1)					BJY070018252.g	HD-ZIP	AT4G36740.1	6e-29	homeobox protein 40
MRJ010001210.g	C2H2	AT4G35280.1	8e-20	C2H2-like zinc finger protein					BJY070019406.g	HD-ZIP	AT4G36740.1	7e-25	homeobox protein 40
MRJ010001295.g	C3H	AT2G47850.1	2e-81	C3H family protein					BJY050024888.g	HD-ZIP	AT2G46680.1	8e-28	homeobox 7
MRJ010001446.g	C2H2	AT1G75710.1	1e-101	C2H2-like zinc finger protein					BJY010016532.g	TALE	AT4G08150.1	1e-116	KNOTTED-like from Arabidopsis thaliana
MRJ010001669.g	C2H2	AT1G27730.1	3e-23	salt tolerance zinc finger					BJY050023418.g	TALE	AT4G08150.1	1e-111	KNOTTED-like from Arabidopsis thaliana
MRJ010001734.g	C2H2	AT1G80730.1	2e-29	zinc-finger protein 1					BJY020006457.g	TALE	AT4G08150.1	1e-111	KNOTTED-like from Arabidopsis thaliana
MRJ010001803.g	C2H2	AT2G01940.2	1e-101	C2H2-like zinc finger protein					BJY080001409.g	TALE	AT1G23380.1	9e-81	KNOTTED1-like homeobox gene 6
MRJ010002211.g	C2H2	AT1G55110.1	1e-124	indeterminate(ID)-domain 7					BJY020005239.g	TALE	AT4G08150.1	1e-111	KNOTTED-like from Arabidopsis thaliana
MRJ010002232.g	C3H	AT4G29190.1	4e-84	C3H family protein					BJY090007624.g	TALE	AT5G25220.1	1e-173	KNOTTED1-like homeobox gene 3
MRJ010002233.g	C3H	AT4G29190.1	4e-84	C3H family protein					BJY040027944.g	TALE	AT1G62360.1	5e-39	KNOX/ELK homeobox transcription factor
MRJ010002281.g	C2H2	AT2G37740.1	9e-27	zinc-finger protein 10					BJY070018788.g	TALE	AT5G25220.1	1e-172	KNOTTED1-like homeobox gene 3
MRJ010003043.g	C3H	AT2G41900.1	0	CCCH-type zinc finger protein with ARM repeat domain					BJY010013571.g	TALE	AT5G25220.2	1e-123	KNOTTED1-like homeobox gene 3
MRJ010003139.g	C3H	AT1G04990.2	3e-90	C3H family protein					BJY060012456.g	TALE	AT5G25220.2	1e-157	KNOTTED1-like homeobox gene 3
MRJ010003299.g	C2H2	AT2G02080.1	1e-112	indeterminate(ID)-domain 4					BJY070019028.g	TALE	AT1G62990.1	1e-142	KNOTTED-like homeobox of Arabidopsis thaliana 7
MRJ010003400.g	LSD	AT1G32540.3	4e-77	lsd one like 1					BJY080002834.g	TALE	AT4G08150.1	3e-53	KNOTTED-like from Arabidopsis thaliana
MRJ010003483.g	C2H2	AT5G57520.1	1e-16	zinc finger protein 2					BJY040028782.g	HD-ZIP	AT1G79840.1	0	HD-ZIP family protein
MRJ010003521.g	C3H	AT1G04990.2	1e-101	C3H family protein					BJY070017718.g	HD-ZIP	AT4G04890.1	0	protodermal factor 2
MRJ010003651.g	C3H	AT1G66810.1	3e-62	C3H family protein					BJY080001875.g	HD-ZIP	AT4G04890.1	0	protodermal factor 2
MRJ010003710.g	C3H	AT2G41900.1	4e-49	CCCH-type zinc finger protein with ARM repeat domain					BJY080001739.g	HD-ZIP	AT4G04890.1	0	protodermal factor 2
MRJ010003782.g	C3H	AT2G41900.1	0	CCCH-type zinc finger protein with ARM repeat domain					BJY010013453.g	HD-ZIP	AT4G00730.1	0	HD-ZIP family protein
MRJ010003783.g	C3H	AT2G41900.1	0	CCCH-type zinc finger protein with ARM repeat domain					BJY030022823.g	HD-ZIP	AT3G61150.1	0	homeodomain GLABROUS 1
MRJ010003804.g	C2H2	AT5G66730.1	1e-153	C2H2-like zinc finger protein					BJY090008185.g	HD-ZIP	AT2G34710.1	0	HD-ZIP family protein
MRJ010004212.g	C3H	AT3G08505.1	1e-109	C3H family protein					BJY050023492.g	HD-ZIP	AT2G34710.1	0	HD-ZIP family protein
MRJ010004878.g	C3H	AT4G29190.1	7e-79	C3H family protein					BJY020005281.g	HD-ZIP	AT2G34710.1	0	HD-ZIP family protein
MRJ010004991.g	LSD	AT4G21610.1	2e-29	lsd one like 2					BJY020004892.g	HD-ZIP	AT4G00730.1	0	HD-ZIP family protein
MRJ020014878.g	C2H2	AT1G66140.1	2e-32	zinc finger protein 4					BJY020004163.g	HD-ZIP	AT1G52150.3	0	HD-ZIP family protein
MRJ020015194.g	C2H2	AT4G06634.1	1e-127	C2H2 family protein					BJY060012131.g	HD-ZIP	AT1G73360.1	0	homeodomain GLABROUS 11
MRJ020015200.g	C2H2	AT1G34370.2	1e-152	C2H2 family protein					BJY050024897.g	HD-ZIP	AT4G00730.1	0	HD-ZIP family protein
MRJ020015321.g	C2H2	AT5G44160.1	1e-120	C2H2-like zinc finger protein					BJY040027226.g	HD-ZIP	AT5G60690.1	0	HD-ZIP family protein
MRJ020015627.g	C2H2	AT2G37430.1	1e-24	C2H2 family protein					BJY090008900.g	HD-ZIP	AT4G00730.1	0	HD-ZIP family protein
MRJ020015628.g	C2H2	AT2G37430.1	8e-26	C2H2 family protein					BJY030020166.g	HD-ZIP	AT1G73360.1	0	homeodomain GLABROUS 11
MRJ020015864.g	C2H2	AT5G14140.1	2e-56	zinc ion binding;nucleic acid binding;zinc ion binding					BJY010014868.g	HD-ZIP	AT1G52150.3	0	HD-ZIP family protein
MRJ020016212.g	C3H	AT3G02830.1	1e-156	zinc finger protein 1					BJY020005146.g	HD-ZIP	AT1G05230.4	0	homeodomain GLABROUS 2
MRJ020016214.g	C3H	AT3G02830.1	1e-109	zinc finger protein 1					BJY070019697.g	HD-ZIP	AT5G46880.1	0	homeobox-7
MRJ020016790.g	C3H	AT1G10320.1	0	C3H family protein					BJY050023354.g	HB-PHD	AT4G29940.1	6e-45	pathogenesis related homeodomain protein A
MRJ020016804.g	C2H2	AT4G06634.1	1e-118	C2H2 family protein					BJY090008251.g	HB-PHD	AT3G19510.1	3e-87	Homeodomain-like protein with RING/FYVE/PHD-type zinc finger domain
MRJ020017508.g	C2H2	AT2G45120.1	2e-38	C2H2-like zinc finger protein					BJY020003531.g	HB-PHD	AT4G29940.1	1e-104	pathogenesis related homeodomain protein A
MRJ020017692.g	C2H2	AT2G28200.1	2e-47	C2H2 family protein					BJY010012853.g	C3H	AT3G12680.1	1e-180	floral homeotic protein (HUA1)
MRJ020017758.g	C2H2	AT5G03510.1	5e-46	C2H2 family protein					BJY010013099.g	C3H	AT2G20280.1	1e-161	C3H family protein
MRJ020017785.g	C2H2	AT5G57520.1	5e-19	zinc finger protein 2					BJY010013347.g	C2H2	AT3G57670.1	2e-90	C2H2 family protein
MRJ020017834.g	C3H	AT1G04990.2	1e-78	C3H family protein					BJY010013781.g	C2H2	AT4G25610.1	1e-101	C2H2-like zinc finger protein
MRJ030018102.g	C2H2	AT1G26590.1	4e-23	C2H2-like zinc finger protein					BJY010013846.g	C3H	AT3G12680.1	0.003	floral homeotic protein (HUA1)
MRJ030018141.g	C2H2	AT1G27730.1	4e-51	salt tolerance zinc finger					BJY010013858.g	C2H2	AT2G02080.1	1e-109	indeterminate(ID)-domain 4
MRJ030018585.g	C2H2	AT4G02670.1	1e-114	indeterminate(ID)-domain 12					BJY010013873.g	C2H2	AT4G35280.1	8e-17	C2H2-like zinc finger protein
MRJ030018647.g	C2H2	AT1G55110.1	1e-117	indeterminate(ID)-domain 7					BJY010013958.g	C3H	AT2G47850.1	5e-76	C3H family protein
MRJ030019188.g	C2H2	AT1G13290.1	1e-104	C2H2-like zinc finger protein					BJY010014085.g	C2H2	AT1G75710.1	2e-94	C2H2-like zinc finger protein
MRJ030019259.g	C3H	AT3G12680.1	1e-165	floral homeotic protein (HUA1)					BJY010014358.g	C2H2	AT1G80730.1	7e-26	zinc-finger protein 1
MRJ030019419.g	C2H2	AT1G27730.1	6e-48	salt tolerance zinc finger					BJY010014435.g	C2H2	AT2G01940.2	2e-96	C2H2-like zinc finger protein
MRJ030019420.g	C2H2	AT1G27730.1	6e-48	salt tolerance zinc finger					BJY010014855.g	C2H2	AT1G55110.1	1e-122	indeterminate(ID)-domain 7
MRJ030019421.g	C2H2	AT1G27730.1	6e-48	salt tolerance zinc finger					BJY010014878.g	C3H	AT4G29190.1	1e-86	C3H family protein
MRJ030019497.g	C2H2	AT5G22890.1	2e-90	C2H2 family protein					BJY010014879.g	C3H	AT4G29190.1	1e-86	C3H family protein
MRJ030020511.g	C3H	AT3G48440.1	3e-38	C3H family protein					BJY010015688.g	C3H	AT2G41900.1	0	CCCH-type zinc finger protein with ARM repeat domain
MRJ030020971.g	C2H2	AT1G55110.1	1e-124	indeterminate(ID)-domain 7					BJY010015773.g	C3H	AT1G04990.2	5e-88	C3H family protein
MRJ030020995.g	C3H	AT4G29190.1	1e-113	C3H family protein					BJY010015922.g	C2H2	AT2G02080.1	1e-108	indeterminate(ID)-domain 4
MRJ030021026.g	C2H2	AT4G17810.1	4e-27	C2H2 family protein					BJY010016018.g	LSD	AT1G32540.3	4e-74	lsd one like 1
MRJ030021375.g	C2H2	AT3G50700.1	6e-82	indeterminate(ID)-domain 2					BJY010016099.g	C2H2	AT5G57520.1	1e-14	zinc finger protein 2
MRJ030021604.g	C2H2	AT4G27240.1	1e-164	C2H2 family protein					BJY010016130.g	C3H	AT1G04990.2	9e-98	C3H family protein
MRJ030021721.g	C2H2	AT5G57520.1	3e-20	zinc finger protein 2					BJY010016256.g	C3H	AT1G66810.1	3e-62	C3H family protein
MRJ030021793.g	C2H2	AT1G34370.2	7e-73	C2H2 family protein					BJY010016318.g	C3H	AT2G41900.1	2e-46	CCCH-type zinc finger protein with ARM repeat domain
MRJ030022047.g	C2H2	AT5G10970.1	1e-10	C2H2 family protein					BJY010016381.g	C3H	AT2G41900.1	0	CCCH-type zinc finger protein with ARM repeat domain
MRJ030022048.g	C2H2	AT1G66140.1	4e-10	zinc finger protein 4					BJY010016382.g	C3H	AT2G41900.1	0	CCCH-type zinc finger protein with ARM repeat domain
MRJ050007721.g	C2H2	AT1G75710.1	3e-98	C2H2-like zinc finger protein					BJY010016406.g	C2H2	AT5G66730.1	1e-143	C2H2-like zinc finger protein
MRJ050008014.g	C2H2	AT3G53820.1	1e-15	C2H2 family protein					BJY010016789.g	C3H	AT3G08505.1	1e-110	C3H family protein
MRJ050008015.g	C2H2	AT3G23130.1	5e-27	C2H2 family protein					BJY010017387.g	C3H	AT2G25900.2	5e-77	C3H family protein
MRJ050008023.g	C2H2	AT5G22890.1	1e-103	C2H2 family protein					BJY010017477.g	LSD	AT4G21610.1	7e-34	lsd one like 2
MRJ050008029.g	C2H2	AT5G03510.1	3e-52	C2H2 family protein					BJY020003402.g	C2H2	AT3G57670.1	1e-133	C2H2 family protein
MRJ050008213.g	C3H	AT2G16485.1	1e-117	nucleic acid binding;zinc ion binding;DNA binding					BJY020003827.g	C3H	AT2G47850.1	1e-143	C3H family protein
MRJ050008519.g	C2H2	AT3G50700.1	1e-115	indeterminate(ID)-domain 2					BJY020004129.g	C3H	AT1G01350.1	9e-48	C3H family protein
MRJ050008535.g	C3H	AT2G47850.1	1e-112	C3H family protein					BJY020004174.g	C3H	AT1G01350.1	1e-133	C3H family protein
MRJ050008603.g	C3H	AT2G33835.1	2e-26	C3H family protein					BJY020004181.g	C3H	AT2G19810.1	1e-100	C3H family protein
MRJ050008765.g	C3H	AT4G25440.1	1e-110	zinc finger WD40 repeat protein 1					BJY020004321.g	C3H	AT1G32360.1	1e-122	C3H family protein
MRJ050008863.g	C2H2	AT5G43540.1	7e-17	C2H2 family protein					BJY020004881.g	C3H	AT4G25440.1	0	zinc finger WD40 repeat protein 1
MRJ050008898.g	C2H2	AT2G02080.1	1e-109	indeterminate(ID)-domain 4					BJY020005274.g	LSD	AT1G32540.1	1e-15	lsd one like 1
MRJ050009866.g	C3H	AT2G41900.1	0	CCCH-type zinc finger protein with ARM repeat domain					BJY020005277.g	LSD	AT4G20380.1	4e-43	LSD family protein
MRJ050010114.g	C2H2	AT1G75710.1	1e-95	C2H2-like zinc finger protein					BJY020005654.g	C2H2	AT3G13810.1	1e-119	indeterminate(ID)-domain 11
MRJ050010339.g	C2H2	AT3G57670.1	1e-111	C2H2 family protein					BJY020005833.g	C2H2	AT5G44160.1	1e-115	C2H2-like zinc finger protein
MRJ050010592.g	C2H2	AT1G75710.1	1e-78	C2H2-like zinc finger protein					BJY020005843.g	C2H2	AT2G29660.1	7e-59	C2H2 family protein
MRJ050010666.g	C2H2	AT4G35280.1	3e-22	C2H2-like zinc finger protein					BJY020006010.g	C3H	AT1G75340.1	7e-77	C3H family protein
MRJ050010696.g	C3H	AT3G12130.1	2e-55	C3H family protein					BJY020006573.g	C2H2	AT1G03840.1	4e-75	C2H2 family protein
MRJ060022449.g	C2H2	AT1G55110.1	5e-98	indeterminate(ID)-domain 7					BJY020006590.g	C3H	AT2G19810.1	1e-113	C3H family protein
MRJ060022745.g	LSD	AT4G20380.2	7e-43	LSD family protein					BJY030020173.g	C2H2	AT1G66140.1	1e-28	zinc finger protein 4
MRJ060022773.g	C3H	AT2G33835.1	8e-17	C3H family protein					BJY030020435.g	C2H2	AT4G06634.1	1e-102	C2H2 family protein
MRJ060022814.g	C2H2	AT1G72050.2	2e-25	transcription factor IIIA					BJY030020441.g	C2H2	AT1G34370.2	1e-152	C2H2 family protein
MRJ060022840.g	C2H2	AT5G03740.1	5e-45	histone deacetylase 2C					BJY030021086.g	C2H2	AT5G14140.1	1e-93	zinc ion binding;nucleic acid binding;zinc ion binding
MRJ060023144.g	C2H2	AT5G01860.1	1e-13	C2H2 family protein					BJY030021131.g	C2H2	AT1G24625.1	1e-12	zinc finger protein 7
MRJ060023192.g	C3H	AT1G68200.2	4e-09	C3H family protein					BJY030021434.g	C3H	AT3G02830.1	1e-149	zinc finger protein 1
MRJ060023302.g	C2H2	AT2G41940.1	2e-27	zinc finger protein 8					BJY030021436.g	C3H	AT3G02830.1	1e-144	zinc finger protein 1
MRJ060023487.g	C2H2	AT1G75710.1	2e-95	C2H2-like zinc finger protein					BJY030022004.g	C3H	AT1G10320.1	0	C3H family protein
MRJ060023761.g	C2H2	AT5G22890.1	2e-22	C2H2 family protein					BJY030022017.g	C2H2	AT4G06634.1	1e-127	C2H2 family protein
MRJ060023771.g	C3H	AT3G02830.1	1e-130	zinc finger protein 1					BJY030022434.g	C2H2	AT5G52010.1	1e-149	C2H2-like zinc finger protein
MRJ060023790.g	C2H2	AT3G48430.1	0	relative of early flowering 6					BJY030023008.g	C3H	AT3G02830.1	1e-88	zinc finger protein 1
MRJ060023995.g	C3H	AT5G58620.1	1e-154	C3H family protein					BJY040027269.g	C2H2	AT1G75710.1	6e-99	C2H2-like zinc finger protein
MRJ060024051.g	C2H2	AT3G53600.1	7e-29	C2H2 family protein					BJY040027535.g	C2H2	AT5G22890.1	1e-101	C2H2 family protein
MRJ060024157.g	C2H2	AT2G37430.1	3e-37	C2H2 family protein					BJY040027722.g	C3H	AT2G16485.1	2e-80	nucleic acid binding;zinc ion binding;DNA binding
MRJ060024697.g	C3H	AT3G51120.1	0.005	DNA binding;zinc ion binding;nucleic acid binding;nucleic acid binding					BJY040028032.g	C2H2	AT3G50700.1	1e-114	indeterminate(ID)-domain 2
MRJ060024765.g	C2H2	AT2G02070.1	1e-118	indeterminate(ID)-domain 5					BJY040028045.g	C3H	AT2G47850.1	1e-109	C3H family protein
MRJ060024863.g	C2H2	AT2G28200.1	2e-35	C2H2 family protein					BJY040028104.g	C3H	AT2G33835.1	2e-22	C3H family protein
MRJ060024977.g	C2H2	AT5G57520.1	4e-21	zinc finger protein 2					BJY040028262.g	C3H	AT4G25440.1	0	zinc finger WD40 repeat protein 1
MRJ060025291.g	C2H2	AT2G28200.1	5e-48	C2H2 family protein					BJY040028426.g	C2H2	AT2G02070.1	1e-109	indeterminate(ID)-domain 5
MRJ060025322.g	C2H2	AT4G25610.1	7e-84	C2H2-like zinc finger protein					BJY040029456.g	C3H	AT2G41900.1	1e-169	CCCH-type zinc finger protein with ARM repeat domain
MRJ060025522.g	C2H2	AT2G02080.1	1e-109	indeterminate(ID)-domain 4					BJY040029663.g	C2H2	AT1G75710.1	5e-72	C2H2-like zinc finger protein
MRJ060025533.g	C3H	AT2G33835.1	0.0002	C3H family protein					BJY040029936.g	C2H2	AT3G57670.1	1e-123	C2H2 family protein
MRJ060025832.g	C2H2	AT2G28200.1	5e-37	C2H2 family protein					BJY040030183.g	C2H2	AT1G75710.1	7e-64	C2H2-like zinc finger protein
MRJ060025864.g	C2H2	AT3G60580.1	3e-43	C2H2-like zinc finger protein					BJY040030240.g	C2H2	AT4G35280.1	3e-18	C2H2-like zinc finger protein
MRJ060025973.g	C3H	AT1G32360.1	4e-45	C3H family protein					BJY040030270.g	C3H	AT3G12130.1	5e-57	C3H family protein
MRJ070010992.g	C3H	AT3G02830.1	5e-88	zinc finger protein 1					BJY040030528.g	C2H2	AT3G57670.1	1e-134	C2H2 family protein
MRJ070011194.g	C2H2	AT2G02080.1	6e-93	indeterminate(ID)-domain 4					BJY050023369.g	C2H2	AT1G27730.1	5e-46	salt tolerance zinc finger
MRJ070011308.g	C2H2	AT2G28200.1	1e-44	C2H2 family protein					BJY050023795.g	C2H2	AT1G55110.1	1e-111	indeterminate(ID)-domain 7
MRJ070012372.g	C2H2	AT2G45120.1	1e-26	C2H2-like zinc finger protein					BJY050023855.g	C2H2	AT3G50700.1	1e-113	indeterminate(ID)-domain 2
MRJ070012520.g	LSD	AT4G20380.2	1e-69	LSD family protein					BJY050024424.g	C2H2	AT1G13290.1	1e-104	C2H2-like zinc finger protein
MRJ070012904.g	C2H2	AT5G59820.1	5e-21	C2H2 family protein					BJY050024492.g	C3H	AT3G12680.1	1e-156	floral homeotic protein (HUA1)
MRJ070012906.g	C2H2	AT2G28710.1	1e-33	C2H2 family protein					BJY050024699.g	C2H2	AT5G22890.1	3e-90	C2H2 family protein
MRJ070013012.g	C2H2	AT4G17810.1	7e-26	C2H2 family protein					BJY050025445.g	C3H	AT3G48440.1	1e-34	C3H family protein
MRJ070013107.g	C2H2	AT2G02080.1	2e-54	indeterminate(ID)-domain 4					BJY050025885.g	C2H2	AT1G55110.1	1e-117	indeterminate(ID)-domain 7
MRJ070013115.g	C3H	AT5G58620.1	1e-174	C3H family protein					BJY050026204.g	C2H2	AT3G50700.1	8e-79	indeterminate(ID)-domain 2
MRJ070013461.g	C2H2	AT5G44160.1	1e-128	C2H2-like zinc finger protein					BJY050026438.g	C2H2	AT4G27240.1	1e-160	C2H2 family protein
MRJ070014010.g	C3H	AT4G29190.1	1e-84	C3H family protein					BJY050026628.g	C2H2	AT1G34370.2	2e-75	C2H2 family protein
MRJ070014019.g	C2H2	AT1G55110.1	1e-110	indeterminate(ID)-domain 7					BJY050026734.g	C2H2	AT2G01940.1	3e-98	C2H2-like zinc finger protein
MRJ070014265.g	C2H2	AT1G10480.1	1e-17	zinc finger protein 5					BJY060009498.g	C3H	AT3G02830.1	9e-84	zinc finger protein 1
MRJ080026075.g	C2H2	AT2G02070.1	1e-122	indeterminate(ID)-domain 5					BJY060009705.g	C2H2	AT2G02080.1	1e-89	indeterminate(ID)-domain 4
MRJ080026091.g	C3H	AT3G51120.1	8e-08	DNA binding;zinc ion binding;nucleic acid binding;nucleic acid binding					BJY060009834.g	C2H2	AT1G74250.1	0.0007	DNAJ heat shock N-terminal domain-containing protein
MRJ080026170.g	C2H2	AT3G60580.1	2e-16	C2H2-like zinc finger protein					BJY060010870.g	LSD	AT4G20380.2	1e-54	LSD family protein
MRJ080026182.g	C3H	AT3G12130.1	8e-55	C3H family protein					BJY060011464.g	C2H2	AT2G02080.1	2e-54	indeterminate(ID)-domain 4
MRJ080026183.g	C3H	AT3G12130.1	1e-55	C3H family protein					BJY060011472.g	C3H	AT5G58620.1	1e-172	C3H family protein
MRJ080026312.g	C3H	AT4G29190.1	4e-70	C3H family protein					BJY060011783.g	C2H2	AT1G03840.2	1e-121	C2H2 family protein
MRJ080026411.g	C2H2	AT1G26610.1	3e-26	C2H2-like zinc finger protein					BJY060012311.g	C3H	AT4G29190.1	1e-84	C3H family protein
MRJ080026444.g	C2H2	AT5G66730.1	1e-153	C2H2-like zinc finger protein					BJY060012320.g	C2H2	AT1G55110.1	1e-108	indeterminate(ID)-domain 7
MRJ080026796.g	C2H2	AT2G37430.1	6e-30	C2H2 family protein					BJY070017560.g	C3H	AT3G02830.1	1e-142	zinc finger protein 1
MRJ080027035.g	C3H	AT2G33835.1	0.0001	C3H family protein					BJY070017580.g	C2H2	AT3G48430.1	0	relative of early flowering 6
MRJ080027093.g	C3H	AT5G58620.1	1e-179	C3H family protein					BJY070017790.g	C3H	AT5G58620.1	1e-153	C3H family protein
MRJ080027129.g	C2H2	AT2G37430.1	9e-31	C2H2 family protein					BJY070018543.g	C2H2	AT2G02070.1	1e-108	indeterminate(ID)-domain 5
MRJ080027186.g	C3H	AT2G33835.1	0.0003	C3H family protein					BJY070018630.g	C2H2	AT2G28200.1	8e-29	C2H2 family protein
MRJ080027369.g	C2H2	AT1G08290.1	1e-102	WIP domain protein 3					BJY070018736.g	C2H2	AT5G57520.1	4e-17	zinc finger protein 2
MRJ080027442.g	C3H	AT5G26749.1	5e-42	C3H family protein					BJY070019086.g	C2H2	AT2G28200.1	3e-44	C2H2 family protein
MRJ080028701.g	C2H2	AT3G48430.1	1e-64	relative of early flowering 6					BJY070019118.g	C2H2	AT4G25610.1	4e-71	C2H2-like zinc finger protein
MRJ080028787.g	C2H2	AT1G34370.2	1e-180	C2H2 family protein					BJY070019297.g	C2H2	AT2G02080.1	1e-106	indeterminate(ID)-domain 4
MRJ080028799.g	C2H2	AT1G75710.1	2e-89	C2H2-like zinc finger protein					BJY070019307.g	C3H	AT2G33835.1	7e-05	C3H family protein
MRJ080028915.g	C2H2	AT1G51220.1	1e-104	WIP domain protein 5					BJY070019681.g	C3H	AT1G32360.1	8e-44	C3H family protein
MRJ080029233.g	C2H2	AT2G45120.1	2e-37	C2H2-like zinc finger protein					BJY080000043.g	C2H2	AT2G02070.1	1e-115	indeterminate(ID)-domain 5
MRJ080029402.g	C2H2	AT5G10970.1	5e-29	C2H2 family protein					BJY080000113.g	C3H	AT5G06770.1	1e-55	C3H family protein
MRJ090005159.g	C2H2	AT1G75710.1	6e-97	C2H2-like zinc finger protein					BJY080000116.g	C3H	AT3G12130.1	1e-55	C3H family protein
MRJ090005408.g	C3H	AT5G63260.1	8e-55	C3H family protein					BJY080000127.g	C2H2	AT4G35280.1	7e-13	C2H2-like zinc finger protein
MRJ090005542.g	C3H	AT2G47850.1	2e-45	C3H family protein					BJY080000260.g	C3H	AT4G29190.1	2e-70	C3H family protein
MRJ090005543.g	C3H	AT2G47850.1	5e-48	C3H family protein					BJY080000352.g	C2H2	AT1G26610.1	7e-26	C2H2-like zinc finger protein
MRJ090005695.g	LSD	AT1G32540.1	6e-73	lsd one like 1					BJY080000381.g	C2H2	AT5G66730.1	1e-143	C2H2-like zinc finger protein
MRJ090005975.g	C3H	AT3G12130.1	8e-63	C3H family protein					BJY080001013.g	C3H	AT2G33835.1	0.0004	C3H family protein
MRJ090006257.g	C2H2	AT3G57670.1	1e-135	C2H2 family protein					BJY080001071.g	C3H	AT5G58620.1	1e-176	C3H family protein
MRJ090006258.g	C3H	AT3G08505.1	1e-153	C3H family protein					BJY080001184.g	C3H	AT2G33835.1	0.0001	C3H family protein
MRJ090006386.g	C2H2	AT1G27730.1	2e-46	salt tolerance zinc finger					BJY080001351.g	C2H2	AT1G08290.1	1e-102	WIP domain protein 3
MRJ090007378.g	C2H2	AT2G41835.1	1e-120	C2H2 family protein					BJY080001428.g	C3H	AT5G26749.1	4e-39	C3H family protein
MRJ010000058.g	MYB	AT3G13890.2	8e-77	myb domain protein 26					BJY080002589.g	C2H2	AT3G48430.1	1e-61	relative of early flowering 6
MRJ010000136.g	MYB	AT5G57620.1	5e-72	myb domain protein 36					BJY080002665.g	C2H2	AT1G34370.2	0	C2H2 family protein
MRJ010000182.g	MYB	AT5G40350.1	6e-69	myb domain protein 24					BJY080002781.g	C2H2	AT1G51220.1	1e-102	WIP domain protein 5
MRJ010000271.g	MYB	AT5G06100.3	2e-96	myb domain protein 33					BJY080003290.g	C2H2	AT1G80730.1	2e-24	zinc-finger protein 1
MRJ010000277.g	MYB	AT3G11440.1	1e-104	myb domain protein 65					BJY090007063.g	C2H2	AT1G75710.1	2e-92	C2H2-like zinc finger protein
MRJ010000426.g	MYB	AT5G56110.1	1e-111	myb domain protein 103					BJY090007287.g	C3H	AT3G48440.1	4e-69	C3H family protein
MRJ010000506.g	MYB	AT1G63910.1	2e-82	myb domain protein 103					BJY090007364.g	C3H	AT3G21810.1	6e-52	C3H family protein
MRJ010000698.g	MYB	AT5G26660.1	4e-87	myb domain protein 86					BJY090007414.g	C3H	AT2G47850.1	9e-45	C3H family protein
MRJ010000729.g	MYB	AT4G22680.1	4e-82	myb domain protein 85					BJY090007416.g	C3H	AT2G47850.1	8e-49	C3H family protein
MRJ010000785.g	MYB	AT2G47190.1	7e-80	myb domain protein 2					BJY090007546.g	LSD	AT1G32540.3	7e-71	lsd one like 1
MRJ010000836.g	MYB	AT4G37260.1	1e-87	myb domain protein 73					BJY090007795.g	C3H	AT5G06770.1	1e-56	C3H family protein
MRJ010000993.g	MYB	AT5G16770.2	2e-83	myb domain protein 9					BJY090008049.g	C2H2	AT3G57670.1	1e-133	C2H2 family protein
MRJ010001125.g	MYB	AT4G25560.1	3e-55	myb domain protein 18					BJY090008050.g	C3H	AT3G08505.1	1e-153	C3H family protein
MRJ010001157.g	MYB	AT5G08520.1	1e-109	MYB family protein					BJY090009123.g	C2H2	AT2G41835.1	1e-117	C2H2 family protein
MRJ010001268.g	MYB	AT2G16720.1	1e-94	myb domain protein 7					BJY010013043.g	MYB	AT3G11440.1	1e-102	myb domain protein 65
MRJ010001494.g	MYB	AT1G22640.1	3e-91	myb domain protein 3					BJY010013541.g	MYB	AT4G37260.1	1e-87	myb domain protein 73
MRJ010001720.g	MYB	AT5G57620.1	3e-90	myb domain protein 36					BJY010013821.g	MYB	AT5G08520.1	1e-106	MYB family protein
MRJ010001793.g	MYB	AT1G66230.1	9e-90	myb domain protein 20					BJY010014460.g	MYB	AT1G26780.1	1e-73	myb domain protein 117
MRJ010001812.g	MYB	AT5G35550.1	2e-59	MYB family protein					BJY010015022.g	MYB	AT3G28470.1	5e-73	MYB family protein
MRJ010001819.g	MYB	AT3G01140.1	1e-114	myb domain protein 106					BJY010015282.g	MYB	AT1G68320.1	7e-67	myb domain protein 62
MRJ010001826.g	MYB	AT1G69560.1	3e-73	myb domain protein 105					BJY010015751.g	MYB	AT2G37630.1	6e-50	MYB family protein
MRJ010001835.g	MYB	AT3G47600.1	7e-98	myb domain protein 94					BJY010015779.g	MYB	AT4G37260.1	5e-75	myb domain protein 73
MRJ010002224.g	MYB	AT3G13540.1	2e-80	myb domain protein 5					BJY010015940.g	MYB	AT5G08520.1	4e-92	MYB family protein
MRJ010002377.g	MYB	AT3G28470.1	4e-75	MYB family protein					BJY010016029.g	MYB	AT1G09770.1	0	cell division cycle 5
MRJ010002608.g	MYB	AT1G68320.1	1e-80	myb domain protein 62					BJY010016151.g	MYB	AT4G37260.1	6e-88	myb domain protein 73
MRJ010003117.g	MYB	AT2G37630.1	5e-53	MYB family protein					BJY020004058.g	MYB	AT2G38090.1	4e-76	MYB family protein
MRJ010003146.g	MYB	AT4G37260.1	7e-76	myb domain protein 73					BJY020004757.g	MYB	AT4G25560.1	4e-50	myb domain protein 18
MRJ010003257.g	MYB	AT4G38620.1	6e-85	myb domain protein 4					BJY020004770.g	MYB	AT5G08520.1	8e-52	MYB family protein
MRJ010003320.g	MYB	AT5G08520.1	2e-95	MYB family protein					BJY020004777.g	MYB	AT3G49690.1	8e-75	myb domain protein 84
MRJ010003410.g	MYB	AT1G09770.1	0	cell division cycle 5					BJY020005852.g	MYB	AT2G38090.1	6e-83	MYB family protein
MRJ010003441.g	MYB	AT5G35550.1	9e-66	MYB family protein					BJY020006775.g	MYB	AT5G02320.2	1e-139	myb domain protein 3r-5
MRJ010003544.g	MYB	AT4G37260.1	7e-88	myb domain protein 73					BJY020006776.g	MYB	AT2G37630.1	1e-138	MYB family protein
MRJ010003546.g	MYB	AT4G37260.1	1e-78	myb domain protein 73					BJY020006826.g	MYB	AT4G32730.2	1e-159	Homeodomain-like protein
MRJ010004030.g	MYB	AT1G34670.1	1e-109	myb domain protein 93					BJY030020049.g	MYB	AT2G02820.2	1e-114	myb domain protein 88
MRJ010004079.g	MYB	AT5G57620.1	6e-91	myb domain protein 36					BJY030020064.g	MYB	AT1G26780.1	1e-59	myb domain protein 117
MRJ010004329.g	MYB	AT4G21440.1	1e-110	MYB-like 102					BJY030020404.g	MYB	AT1G17950.1	3e-68	myb domain protein 52
MRJ010004880.g	MYB	AT2G36890.1	7e-72	MYB family protein					BJY030020604.g	MYB	AT4G32730.1	1e-107	Homeodomain-like protein
MRJ020014548.g	MYB	AT4G38620.1	1e-66	myb domain protein 4					BJY030020950.g	MYB	AT1G69560.1	5e-72	myb domain protein 105
MRJ020014566.g	MYB	AT1G68320.1	4e-82	myb domain protein 62					BJY030021689.g	MYB	AT4G38620.1	2e-58	myb domain protein 4
MRJ020014668.g	MYB	AT1G34670.1	1e-89	myb domain protein 93					BJY030021690.g	MYB	AT1G68320.1	1e-79	myb domain protein 62
MRJ020014716.g	MYB	AT2G02820.2	1e-114	myb domain protein 88					BJY030022646.g	MYB	AT5G49620.1	4e-89	myb domain protein 78
MRJ020014732.g	MYB	AT3G28910.1	2e-99	myb domain protein 30					BJY030023147.g	MYB	AT4G37260.1	4e-75	myb domain protein 73
MRJ020014741.g	MYB	AT1G26780.1	2e-60	myb domain protein 117					BJY040027870.g	MYB	AT3G60460.1	2e-64	MYB family protein
MRJ020014847.g	MYB	AT5G35550.1	1e-61	MYB family protein					BJY040028089.g	MYB	AT2G32460.1	2e-66	myb domain protein 101
MRJ020015164.g	MYB	AT1G17950.1	6e-69	myb domain protein 52					BJY040028321.g	MYB	AT3G24310.1	2e-64	myb domain protein 305
MRJ020015193.g	MYB	AT4G38620.1	9e-91	myb domain protein 4					BJY040029567.g	MYB	AT1G09540.1	3e-92	myb domain protein 61
MRJ020015362.g	MYB	AT4G32730.1	1e-107	Homeodomain-like protein					BJY050024688.g	MYB	AT4G25560.1	7e-49	myb domain protein 18
MRJ020015515.g	MYB	AT3G13540.1	2e-82	myb domain protein 5					BJY050024818.g	MYB	AT5G67300.1	2e-53	myb domain protein r1
MRJ020015629.g	MYB	AT5G59780.3	2e-78	myb domain protein 59					BJY050025145.g	MYB	AT1G68320.1	1e-82	myb domain protein 62
MRJ020015724.g	MYB	AT1G69560.1	2e-66	myb domain protein 105					BJY050025660.g	MYB	AT4G32730.2	1e-177	Homeodomain-like protein
MRJ020015725.g	MYB	AT1G69560.1	4e-72	myb domain protein 105					BJY050025945.g	MYB	AT5G59780.3	7e-71	myb domain protein 59
MRJ020016025.g	MYB	AT1G17950.1	6e-68	myb domain protein 52					BJY050026427.g	MYB	AT5G04760.1	3e-54	MYB family protein
MRJ020016469.g	MYB	AT4G38620.1	2e-61	myb domain protein 4					BJY050026807.g	MYB	AT5G49620.1	1e-54	myb domain protein 78
MRJ020016470.g	MYB	AT1G68320.1	2e-79	myb domain protein 62					BJY050026893.g	MYB	AT4G18770.1	3e-56	myb domain protein 98
MRJ020016583.g	MYB	AT1G08810.1	4e-87	myb domain protein 60					BJY050026967.g	MYB	AT1G69560.1	2e-68	myb domain protein 105
MRJ020017172.g	MYB	AT5G62470.2	1e-102	myb domain protein 96					BJY060009358.g	MYB	AT3G48920.1	4e-21	myb domain protein 45
MRJ020017472.g	MYB	AT5G49620.1	3e-85	myb domain protein 78					BJY060009517.g	MYB	AT4G37260.1	2e-84	myb domain protein 73
MRJ020017844.g	MYB	AT4G01680.3	7e-69	myb domain protein 55					BJY060009675.g	MYB	AT4G38620.1	6e-87	myb domain protein 4
MRJ020017940.g	MYB	AT4G37260.1	3e-75	myb domain protein 73					BJY060010328.g	MYB	AT4G18770.1	6e-71	myb domain protein 98
MRJ030018186.g	MYB	AT3G49690.1	7e-83	myb domain protein 84					BJY060010876.g	MYB	AT3G18100.1	1e-173	myb domain protein 4r1
MRJ030018797.g	MYB	AT5G16770.2	5e-76	myb domain protein 9					BJY060011358.g	MYB	AT2G38090.1	2e-81	MYB family protein
MRJ030019057.g	MYB	AT3G48920.1	2e-52	myb domain protein 45					BJY060011368.g	MYB	AT3G09230.1	5e-85	myb domain protein 1
MRJ030019152.g	MYB	AT1G79180.1	2e-68	myb domain protein 63					BJY060011573.g	MYB	AT1G69560.1	2e-72	myb domain protein 105
MRJ030019287.g	MYB	AT2G36890.1	1e-73	MYB family protein					BJY060012099.g	MYB	AT1G17950.1	3e-69	myb domain protein 52
MRJ030019484.g	MYB	AT5G52260.1	7e-53	myb domain protein 19					BJY060012129.g	MYB	AT1G17950.1	2e-76	myb domain protein 52
MRJ030019641.g	MYB	AT5G67300.1	2e-53	myb domain protein r1					BJY060012296.g	MYB	AT5G02320.2	1e-131	myb domain protein 3r-5
MRJ030020015.g	MYB	AT2G36890.1	2e-67	MYB family protein					BJY070017760.g	MYB	AT1G69560.1	5e-71	myb domain protein 105
MRJ030020204.g	MYB	AT1G68320.1	4e-82	myb domain protein 62					BJY070017888.g	MYB	AT5G58850.1	2e-59	myb domain protein 119
MRJ030020341.g	MYB	AT3G47600.1	2e-89	myb domain protein 94					BJY070017893.g	MYB	AT2G38090.1	3e-49	MYB family protein
MRJ030020581.g	MYB	AT4G34990.1	5e-88	myb domain protein 32					BJY070017938.g	MYB	AT5G59780.3	2e-71	myb domain protein 59
MRJ030021043.g	MYB	AT5G59780.3	5e-74	myb domain protein 59					BJY070018121.g	MYB	AT3G12720.1	7e-78	myb domain protein 67
MRJ030021162.g	MYB	AT3G47600.1	1e-111	myb domain protein 94					BJY070018297.g	MYB	AT1G63910.1	3e-83	myb domain protein 103
MRJ030021243.g	MYB	AT1G08810.1	1e-92	myb domain protein 60					BJY070019705.g	MYB	AT3G09370.1	4e-73	myb domain protein 3r-3
MRJ030021591.g	MYB	AT5G04760.1	2e-54	MYB family protein					BJY080000082.g	MYB	AT4G26930.1	2e-44	myb domain protein 97
MRJ030021722.g	MYB	AT5G57620.1	1e-95	myb domain protein 36					BJY080000090.g	MYB	AT2G32460.2	8e-44	myb domain protein 101
MRJ030021908.g	MYB	AT5G16600.1	1e-92	myb domain protein 43					BJY080000092.g	MYB	AT5G55020.1	1e-25	myb domain protein 120
MRJ030021988.g	MYB	AT5G49330.1	5e-67	myb domain protein 111					BJY080000108.g	MYB	AT2G32460.2	7e-42	myb domain protein 101
MRJ030022001.g	MYB	AT5G49620.1	7e-83	myb domain protein 78					BJY080000162.g	MYB	AT2G32460.2	2e-42	myb domain protein 101
MRJ030022099.g	MYB	AT4G18770.1	4e-60	myb domain protein 98					BJY080000214.g	MYB	AT3G11440.1	2e-80	myb domain protein 65
MRJ030022171.g	MYB	AT1G08810.1	6e-93	myb domain protein 60					BJY080000786.g	MYB	AT3G09370.1	1e-56	myb domain protein 3r-3
MRJ030022177.g	MYB	AT5G17800.1	6e-70	myb domain protein 56					BJY080000788.g	MYB	AT2G37630.1	4e-58	MYB family protein
MRJ050007640.g	MYB	AT1G09540.1	9e-90	myb domain protein 61					BJY080000801.g	MYB	AT2G38090.1	1e-76	MYB family protein
MRJ050007679.g	MYB	AT3G23250.1	1e-80	myb domain protein 15					BJY080000827.g	MYB	AT3G09230.1	1e-80	myb domain protein 1
MRJ050007959.g	MYB	AT2G36890.1	4e-77	MYB family protein					BJY080001004.g	MYB	AT1G69560.1	6e-72	myb domain protein 105
MRJ050008058.g	MYB	AT4G13480.1	1e-65	myb domain protein 79					BJY080001045.g	MYB	AT5G58850.1	7e-61	myb domain protein 119
MRJ050008362.g	MYB	AT3G60460.1	2e-64	MYB family protein					BJY080001075.g	MYB	AT3G52250.1	1e-112	MYB family protein
MRJ050008407.g	MYB	AT5G49620.1	2e-83	myb domain protein 78					BJY080001438.g	MYB	AT3G60460.1	6e-58	MYB family protein
MRJ050008452.g	MYB	AT2G47460.1	2e-80	myb domain protein 12					BJY080002280.g	MYB	AT3G09370.1	6e-90	myb domain protein 3r-3
MRJ050008585.g	MYB	AT2G32460.1	9e-70	myb domain protein 101					BJY080002291.g	MYB	AT5G08520.1	1e-114	MYB family protein
MRJ050008707.g	MYB	AT1G09540.1	2e-93	myb domain protein 61					BJY080002487.g	MYB	AT1G69560.1	4e-68	myb domain protein 105
MRJ050008849.g	MYB	AT3G24310.1	5e-64	myb domain protein 305					BJY080003013.g	MYB	AT4G01680.2	2e-74	myb domain protein 55
MRJ050009728.g	MYB	AT3G28910.1	4e-78	myb domain protein 30					BJY090008681.g	MYB	AT5G16600.1	2e-80	myb domain protein 43
MRJ050009862.g	MYB	AT5G26660.1	7e-63	myb domain protein 86					BJY090008732.g	MYB	AT1G17950.1	7e-67	myb domain protein 52
MRJ050010011.g	MYB	AT1G09540.1	4e-97	myb domain protein 61					BJY090008829.g	MYB	AT3G01140.1	1e-109	myb domain protein 106
MRJ050010023.g	MYB	AT1G48000.1	3e-81	myb domain protein 112					BJY090008833.g	MYB	AT1G69560.1	2e-73	myb domain protein 105
MRJ050010109.g	MYB	AT1G22640.1	1e-88	myb domain protein 3					BJY090008844.g	MYB	AT3G28910.1	1e-93	myb domain protein 30
MRJ060022381.g	MYB	AT3G49690.1	6e-85	myb domain protein 84					BJY090008893.g	MYB	AT5G06100.3	6e-92	myb domain protein 33
MRJ060022545.g	MYB	AT1G09540.1	6e-90	myb domain protein 61					BJY090008899.g	MYB	AT5G59780.3	2e-74	myb domain protein 59
MRJ060022942.g	MYB	AT4G38620.1	3e-90	myb domain protein 4					BJY010012956.g	MYB_related	AT1G75250.2	4e-33	RAD-like 6
MRJ060023270.g	MYB	AT1G16490.1	1e-70	myb domain protein 58					BJY010012964.g	MYB_related	AT3G27810.1	1e-18	myb domain protein 21
MRJ060023385.g	MYB	AT3G08500.1	4e-65	myb domain protein 83					BJY010012965.g	MYB_related	AT5G40350.1	9e-18	myb domain protein 24
MRJ060023648.g	MYB	AT2G31180.1	2e-68	myb domain protein 14					BJY010014347.g	MYB_related	AT5G57620.1	4e-65	myb domain protein 36
MRJ060023887.g	MYB	AT4G38620.1	7e-87	myb domain protein 4					BJY010014427.g	MYB_related	AT4G22680.1	7e-27	myb domain protein 85
MRJ060023962.g	MYB	AT1G69560.1	1e-71	myb domain protein 105					BJY010014445.g	MYB_related	AT4G28110.1	1e-11	myb domain protein 41
MRJ060023993.g	MYB	AT4G37260.1	1e-55	myb domain protein 73					BJY010014451.g	MYB_related	AT5G15310.1	7e-24	myb domain protein 16
MRJ060024075.g	MYB	AT2G38090.1	4e-81	MYB family protein					BJY010014751.g	MYB_related	AT1G72650.2	1e-100	TRF-like 6
MRJ060024093.g	MYB	AT2G38090.1	3e-64	MYB family protein					BJY010014891.g	MYB_related	AT5G53200.1	7e-37	MYB_related family protein
MRJ060024134.g	MYB	AT5G59780.3	4e-73	myb domain protein 59					BJY010016233.g	MYB_related	AT5G08520.1	2e-74	MYB family protein
MRJ060024419.g	MYB	AT1G63910.1	3e-83	myb domain protein 103					BJY010016816.g	MYB_related	AT3G57980.1	5e-77	DNA-binding bromodomain-containing protein
MRJ060024603.g	MYB	AT3G12720.1	3e-76	myb domain protein 67					BJY010017113.g	MYB_related	AT1G49950.1	4e-79	telomere repeat binding factor 1
MRJ060024879.g	MYB	AT2G36890.1	1e-74	MYB family protein					BJY010017310.g	MYB_related	AT1G75250.2	7e-35	RAD-like 6
MRJ060024938.g	MYB	AT5G16770.2	4e-87	myb domain protein 9					BJY020004126.g	MYB_related	AT5G53200.1	4e-34	MYB_related family protein
MRJ060025264.g	MYB	AT4G13480.1	6e-69	myb domain protein 79					BJY020004171.g	MYB_related	AT5G47390.1	9e-75	MYB_related family protein
MRJ060025316.g	MYB	AT5G57620.1	8e-76	myb domain protein 36					BJY020004529.g	MYB_related	AT3G48920.1	1e-33	myb domain protein 45
MRJ060025458.g	MYB	AT2G16720.1	2e-89	myb domain protein 7					BJY020004663.g	MYB_related	AT4G38620.1	1e-52	myb domain protein 4
MRJ060025603.g	MYB	AT3G61250.1	1e-98	myb domain protein 17					BJY020004943.g	MYB_related	AT1G34670.1	7e-17	myb domain protein 93
MRJ060025625.g	MYB	AT1G34670.1	4e-97	myb domain protein 93					BJY020005053.g	MYB_related	AT1G18330.2	0.001	MYB_related family protein
MRJ060025982.g	MYB	AT5G16770.2	8e-82	myb domain protein 9					BJY020005565.g	MYB_related	AT1G57560.1	2e-10	myb domain protein 50
MRJ060026002.g	MYB	AT5G02320.2	1e-75	myb domain protein 3r-5					BJY020005577.g	MYB_related	AT3G27785.1	8e-13	myb domain protein 118
MRJ070011011.g	MYB	AT4G37260.1	8e-86	myb domain protein 73					BJY020005586.g	MYB_related	AT2G31180.1	4e-23	myb domain protein 14
MRJ070011166.g	MYB	AT4G38620.1	5e-91	myb domain protein 4					BJY020006312.g	MYB_related	AT1G66230.1	6e-26	myb domain protein 20
MRJ070011741.g	MYB	AT3G23250.1	1e-66	myb domain protein 15					BJY020006580.g	MYB_related	AT3G21430.2	2e-15	DNA binding
MRJ070011777.g	MYB	AT4G38620.1	9e-92	myb domain protein 4					BJY020006758.g	MYB_related	AT3G46130.1	1e-14	myb domain protein 48
MRJ070011896.g	MYB	AT4G18770.1	2e-71	myb domain protein 98					BJY020006939.g	MYB_related	AT1G15720.1	4e-11	TRF-like 5
MRJ070011943.g	MYB	AT5G14340.1	2e-70	myb domain protein 40					BJY030019910.g	MYB_related	AT5G49620.2	2e-14	myb domain protein 78
MRJ070012032.g	MYB	AT1G22640.1	1e-91	myb domain protein 3					BJY030020261.g	MYB_related	AT3G21430.2	0	DNA binding
MRJ070012425.g	MYB	AT5G65790.1	4e-73	myb domain protein 68					BJY030020445.g	MYB_related	AT1G09710.1	3e-77	MYB_related family protein
MRJ070012526.g	MYB	AT3G18100.1	1e-180	myb domain protein 4r1					BJY030020739.g	MYB_related	AT5G47390.1	4e-78	MYB_related family protein
MRJ070012704.g	MYB	AT3G12720.1	3e-79	myb domain protein 67					BJY030020850.g	MYB_related	AT5G59780.3	8e-53	myb domain protein 59
MRJ070012989.g	MYB	AT2G38090.1	3e-85	MYB family protein					BJY030022134.g	MYB_related	AT5G57620.1	7e-45	myb domain protein 36
MRJ070013000.g	MYB	AT3G09230.1	2e-66	myb domain protein 1					BJY030022238.g	MYB_related	AT3G09600.2	6e-46	MYB_related family protein
MRJ070013225.g	MYB	AT1G69560.1	2e-72	myb domain protein 105					BJY030022383.g	MYB_related	AT1G08810.1	3e-33	myb domain protein 60
MRJ070013503.g	MYB	AT3G27810.1	8e-65	myb domain protein 21					BJY030022549.g	MYB_related	AT4G39250.1	4e-35	RAD-like 1
MRJ070013809.g	MYB	AT1G17950.1	2e-69	myb domain protein 52					BJY030023054.g	MYB_related	AT4G01680.3	2e-36	myb domain protein 55
MRJ070013837.g	MYB	AT1G17950.1	2e-75	myb domain protein 52					BJY040027192.g	MYB_related	AT5G61620.1	1e-38	MYB_related family protein
MRJ070013998.g	MYB	AT5G02320.2	1e-130	myb domain protein 3r-5					BJY040027203.g	MYB_related	AT4G01680.3	1e-24	myb domain protein 55
MRJ080026112.g	MYB	AT2G32460.2	2e-42	myb domain protein 101					BJY040027377.g	MYB_related	AT5G37260.1	8e-44	MYB_related family protein
MRJ080026126.g	MYB	AT2G32460.2	4e-38	myb domain protein 101					BJY040027919.g	MYB_related	AT3G06490.1	3e-27	myb domain protein 108
MRJ080026127.g	MYB	AT2G32460.2	5e-26	myb domain protein 101					BJY040028102.g	MYB_related	AT5G58340.2	6e-10	MYB_related family protein
MRJ080026146.g	MYB	AT2G32460.2	1e-43	myb domain protein 101					BJY040028195.g	MYB_related	AT1G09540.1	6e-27	myb domain protein 61
MRJ080026201.g	MYB	AT2G32460.2	5e-34	myb domain protein 101					BJY040028424.g	MYB_related	AT5G17300.1	5e-51	MYB_related family protein
MRJ080026259.g	MYB	AT3G11440.1	6e-80	myb domain protein 65					BJY040028700.g	MYB_related	AT1G75250.2	2e-25	RAD-like 6
MRJ080026669.g	MYB	AT1G09540.1	3e-92	myb domain protein 61					BJY040028701.g	MYB_related	AT1G75250.2	1e-26	RAD-like 6
MRJ080026721.g	MYB	AT5G16770.2	5e-91	myb domain protein 9					BJY040028714.g	MYB_related	AT1G75250.2	1e-27	RAD-like 6
MRJ080026843.g	MYB	AT1G66230.1	2e-73	myb domain protein 20					BJY040028715.g	MYB_related	AT1G75250.2	2e-25	RAD-like 6
MRJ080026845.g	MYB	AT3G09230.1	6e-83	myb domain protein 1					BJY040029577.g	MYB_related	AT5G49620.1	4e-29	myb domain protein 78
MRJ080027024.g	MYB	AT1G26780.2	6e-73	myb domain protein 117					BJY040029647.g	MYB_related	AT3G09600.1	3e-06	MYB_related family protein
MRJ080027068.g	MYB	AT5G58850.1	5e-61	myb domain protein 119					BJY040030615.g	MYB_related	AT4G39160.1	5e-44	MYB_related family protein
MRJ080027097.g	MYB	AT3G52250.1	1e-117	MYB family protein					BJY050023238.g	MYB_related	AT1G72740.1	2e-05	MYB_related family protein
MRJ080027104.g	MYB	AT5G59780.3	7e-75	myb domain protein 59					BJY050023780.g	MYB_related	AT4G39250.1	2e-25	RAD-like 1
MRJ080027439.g	MYB	AT5G49620.1	1e-83	myb domain protein 78					BJY050024451.g	MYB_related	AT3G27785.1	8e-13	myb domain protein 118
MRJ080027451.g	MYB	AT3G60460.1	1e-63	MYB family protein					BJY050024523.g	MYB_related	AT5G47390.1	3e-49	MYB_related family protein
MRJ080027460.g	MYB	AT3G60460.1	2e-63	MYB family protein					BJY050024555.g	MYB_related	AT4G39250.1	2e-33	RAD-like 1
MRJ080027486.g	MYB	AT1G06180.1	7e-76	myb domain protein 13					BJY050024671.g	MYB_related	AT2G36960.2	1e-171	TSL-kinase interacting protein 1
MRJ080028101.g	MYB	AT5G49620.1	5e-73	myb domain protein 78					BJY050025082.g	MYB_related	AT1G75250.1	6e-34	RAD-like 6
MRJ080028115.g	MYB	AT5G26660.1	1e-75	myb domain protein 86					BJY050026035.g	MYB_related	AT1G08810.1	4e-35	myb domain protein 60
MRJ080028251.g	MYB	AT5G16770.2	1e-77	myb domain protein 9					BJY050026791.g	MYB_related	AT2G47460.1	9e-29	myb domain protein 12
MRJ080028328.g	MYB	AT5G57620.1	4e-80	myb domain protein 36					BJY050026962.g	MYB_related	AT1G08810.1	4e-32	myb domain protein 60
MRJ080028368.g	MYB	AT5G02320.2	6e-93	myb domain protein 3r-5					BJY060009694.g	MYB_related	AT5G37260.1	3e-43	MYB_related family protein
MRJ080028388.g	MYB	AT5G08520.1	1e-117	MYB family protein					BJY060009844.g	MYB_related	AT3G09600.1	6e-82	MYB_related family protein
MRJ080028425.g	MYB	AT1G66230.1	9e-69	myb domain protein 20					BJY060009864.g	MYB_related	AT1G01060.3	7e-43	MYB_related family protein
MRJ080028528.g	MYB	AT4G21440.1	1e-90	MYB-like 102					BJY060009881.g	MYB_related	AT5G45420.1	2e-61	MYB_related family protein
MRJ080028598.g	MYB	AT1G69560.1	1e-68	myb domain protein 105					BJY060010375.g	MYB_related	AT5G14340.1	3e-48	myb domain protein 40
MRJ080028784.g	MYB	AT4G09460.1	3e-85	myb domain protein 6					BJY060010878.g	MYB_related	AT1G49950.1	1e-72	telomere repeat binding factor 1
MRJ080029149.g	MYB	AT4G01680.2	8e-75	myb domain protein 55					BJY060011051.g	MYB_related	AT3G12720.1	8e-28	myb domain protein 67
MRJ080029366.g	MYB	AT2G36890.1	2e-77	MYB family protein					BJY060011073.g	MYB_related	AT1G01380.1	3e-18	MYB_related family protein
MRJ090005098.g	MYB	AT1G68320.1	1e-67	myb domain protein 62					BJY060011366.g	MYB_related	AT3G55730.1	2e-28	myb domain protein 109
MRJ090005692.g	MYB	AT5G16770.2	1e-82	myb domain protein 9					BJY060011706.g	MYB_related	AT5G47390.1	6e-36	MYB_related family protein
MRJ090005840.g	MYB	AT1G68320.1	3e-77	myb domain protein 62					BJY060011821.g	MYB_related	AT1G75250.2	1e-34	RAD-like 6
MRJ090005862.g	MYB	AT4G22680.1	7e-88	myb domain protein 85					BJY060011822.g	MYB_related	AT4G39250.1	3e-22	RAD-like 1
MRJ090005914.g	MYB	AT1G09540.1	2e-84	myb domain protein 61					BJY060012224.g	MYB_related	AT4G39160.1	4e-44	MYB_related family protein
MRJ090006300.g	MYB	AT5G35550.1	8e-49	MYB family protein					BJY070017788.g	MYB_related	AT3G50060.1	3e-27	myb domain protein 77
MRJ090006313.g	MYB	AT1G16490.1	3e-73	myb domain protein 58					BJY070017877.g	MYB_related	AT2G38090.1	5e-42	MYB family protein
MRJ090006318.g	MYB	AT5G16770.2	6e-84	myb domain protein 9					BJY070018863.g	MYB_related	AT5G47390.1	1e-36	MYB_related family protein
MRJ090006409.g	MYB	AT5G65790.1	4e-80	myb domain protein 68					BJY070019243.g	MYB_related	AT4G38620.1	6e-21	myb domain protein 4
MRJ090006565.g	MYB	AT5G57620.1	2e-86	myb domain protein 36					BJY070019381.g	MYB_related	AT3G61250.1	1e-21	myb domain protein 17
MRJ090006703.g	MYB	AT1G34670.1	5e-97	myb domain protein 93					BJY070019405.g	MYB_related	AT1G34670.1	5e-52	myb domain protein 93
MRJ090006897.g	MYB	AT5G16600.1	2e-83	myb domain protein 43					BJY070019594.g	MYB_related	AT1G72650.1	1e-27	TRF-like 6
MRJ090006958.g	MYB	AT1G17950.1	7e-67	myb domain protein 52					BJY070019606.g	MYB_related	AT5G47390.1	1e-113	MYB_related family protein
MRJ090006991.g	MYB	AT5G35550.1	4e-65	MYB family protein					BJY070019740.g	MYB_related	AT1G49950.1	9e-84	telomere repeat binding factor 1
MRJ090006992.g	MYB	AT1G22640.1	3e-60	myb domain protein 3					BJY080000508.g	MYB_related	AT5G17300.1	1e-43	MYB_related family protein
MRJ090006993.g	MYB	AT1G22640.1	9e-63	myb domain protein 3					BJY080000649.g	MYB_related	AT4G01680.3	4e-24	myb domain protein 55
MRJ090007062.g	MYB	AT1G69560.1	1e-73	myb domain protein 105					BJY080000654.g	MYB_related	AT5G47390.1	2e-36	MYB_related family protein
MRJ090007076.g	MYB	AT3G28910.1	1e-100	myb domain protein 30					BJY080001425.g	MYB_related	AT3G27810.1	3e-45	myb domain protein 21
MRJ090007136.g	MYB	AT5G06100.3	2e-98	myb domain protein 33					BJY080001439.g	MYB_related	AT5G47390.1	4e-72	MYB_related family protein
MRJ090007145.g	MYB	AT5G59780.3	2e-74	myb domain protein 59					BJY080001970.g	MYB_related	AT4G39160.1	5e-44	MYB_related family protein
MRJ010000176.g	MYB_related	AT1G75250.2	4e-33	RAD-like 6					BJY080002080.g	MYB_related	AT5G49620.2	1e-11	myb domain protein 78
MRJ010002094.g	MYB_related	AT1G72650.2	1e-102	TRF-like 6					BJY080002199.g	MYB_related	AT3G28910.1	1e-09	myb domain protein 30
MRJ010002245.g	MYB_related	AT5G53200.1	7e-37	MYB_related family protein					BJY080002990.g	MYB_related	AT5G08520.1	5e-82	MYB family protein
MRJ010002304.g	MYB_related	AT1G07540.1	1e-103	TRF-like 2					BJY090007533.g	MYB_related	AT5G52660.2	1e-102	MYB_related family protein
MRJ010003628.g	MYB_related	AT5G08520.1	3e-78	MYB family protein					BJY090007537.g	MYB_related	AT1G01060.4	1e-34	MYB_related family protein
MRJ010004241.g	MYB_related	AT3G57980.1	4e-72	DNA-binding bromodomain-containing protein					BJY090007666.g	MYB_related	AT5G49620.2	3e-14	myb domain protein 78
MRJ010004541.g	MYB_related	AT1G49950.1	1e-80	telomere repeat binding factor 1					BJY090007682.g	MYB_related	AT4G12350.1	5e-52	myb domain protein 42
MRJ010004795.g	MYB_related	AT1G75250.2	7e-35	RAD-like 6					BJY090007936.g	MYB_related	AT5G49620.1	4e-30	myb domain protein 78
MRJ020014994.g	MYB_related	AT3G21430.2	0	DNA binding					BJY090008069.g	MYB_related	AT3G57980.1	4e-52	DNA-binding bromodomain-containing protein
MRJ020014997.g	MYB_related	AT3G21430.2	0	DNA binding					BJY090008102.g	MYB_related	AT1G16490.1	1e-14	myb domain protein 58
MRJ020015204.g	MYB_related	AT1G09710.1	2e-77	MYB_related family protein					BJY090008186.g	MYB_related	AT1G49950.1	5e-83	telomere repeat binding factor 1
MRJ020015514.g	MYB_related	AT5G47390.1	9e-85	MYB_related family protein					BJY090008497.g	MYB_related	AT1G34670.1	4e-52	myb domain protein 93
MRJ020016477.g	MYB_related	AT4G12350.1	2e-11	myb domain protein 42					BJY090008961.g	MYB_related	AT1G17520.1	1e-60	MYB_related family protein
MRJ020016908.g	MYB_related	AT2G36890.1	3e-51	MYB family protein					BJY090009037.g	MYB_related	AT1G63910.1	2e-16	myb domain protein 103
MRJ020017015.g	MYB_related	AT3G09600.1	2e-51	MYB_related family protein					BJY050024537.g	bHLH
MRJ020017364.g	MYB_related	AT4G39250.1	4e-33	RAD-like 1					BJY050026624.g	C2H2
MRJ020017365.g	MYB_related	AT4G39250.1	4e-35	RAD-like 1					BJY070018204.g	C3H
MRJ030018568.g	MYB_related	AT4G39250.1	1e-25	RAD-like 1					BJY090008678.g	C2H2
MRJ030019214.g	MYB_related	AT3G18100.1	8e-33	myb domain protein 4r1					BJY050024609.g	MYB_related
MRJ030019220.g	MYB_related	AT3G27785.1	8e-13	myb domain protein 118
MRJ030019289.g	MYB_related	AT5G56840.1	4e-54	MYB_related family protein
MRJ030019324.g	MYB_related	AT4G39250.1	2e-33	RAD-like 1
MRJ030019465.g	MYB_related	AT2G36960.2	1e-133	TSL-kinase interacting protein 1
MRJ030019818.g	MYB_related	AT5G02320.2	0.0002	myb domain protein 3r-5
MRJ030020064.g	MYB_related	AT1G72740.2	1e-05	MYB_related family protein
MRJ030020162.g	MYB_related	AT1G75250.1	2e-34	RAD-like 6
MRJ030021798.g	MYB_related	AT1G69560.1	9e-47	myb domain protein 105
MRJ050007630.g	MYB_related	AT5G61620.1	1e-39	MYB_related family protein
MRJ050007835.g	MYB_related	AT5G37260.1	1e-46	MYB_related family protein
MRJ050008280.g	MYB_related	AT3G61250.1	2e-58	myb domain protein 17
MRJ050008596.g	MYB_related	AT5G58340.2	7e-10	MYB_related family protein
MRJ050008600.g	MYB_related	AT5G58340.2	3e-10	MYB_related family protein
MRJ050008896.g	MYB_related	AT5G17300.1	1e-50	MYB_related family protein
MRJ050009156.g	MYB_related	AT1G75250.2	2e-25	RAD-like 6
MRJ050009157.g	MYB_related	AT1G75250.2	2e-27	RAD-like 6
MRJ050009331.g	MYB_related	AT4G09460.1	6e-27	myb domain protein 6
MRJ050010097.g	MYB_related	AT3G09600.2	3e-06	MYB_related family protein
MRJ060023391.g	MYB_related	AT1G09540.1	3e-34	myb domain protein 61
MRJ060023720.g	MYB_related	AT5G35550.1	1e-35	MYB family protein
MRJ060024089.g	MYB_related	AT3G27785.1	4e-20	myb domain protein 118
MRJ060025096.g	MYB_related	AT5G61620.1	6e-40	MYB_related family protein
MRJ060025879.g	MYB_related	AT1G72650.2	1e-27	TRF-like 6
MRJ060026037.g	MYB_related	AT1G49950.1	9e-84	telomere repeat binding factor 1
MRJ070011348.g	MYB_related	AT3G09600.1	5e-85	MYB_related family protein
MRJ070011370.g	MYB_related	AT1G01060.4	3e-47	MYB_related family protein
MRJ070011402.g	MYB_related	AT5G45420.1	1e-66	MYB_related family protein
MRJ070012241.g	MYB_related	AT4G39160.1	2e-44	MYB_related family protein
MRJ070012528.g	MYB_related	AT1G49950.1	1e-71	telomere repeat binding factor 1
MRJ070012726.g	MYB_related	AT1G01380.1	3e-18	MYB_related family protein
MRJ070012997.g	MYB_related	AT3G55730.1	7e-31	myb domain protein 109
MRJ070013026.g	MYB_related	AT1G07540.1	1e-103	TRF-like 2
MRJ070013379.g	MYB_related	AT5G47390.1	6e-40	MYB_related family protein
MRJ070013496.g	MYB_related	AT1G75250.2	1e-30	RAD-like 6
MRJ070013919.g	MYB_related	AT4G39160.1	7e-45	MYB_related family protein
MRJ080026187.g	MYB_related	AT5G55020.1	4e-31	myb domain protein 120
MRJ080026543.g	MYB_related	AT5G17300.1	3e-47	MYB_related family protein
MRJ080026674.g	MYB_related	AT5G47390.1	1e-39	MYB_related family protein
MRJ080026806.g	MYB_related	AT2G37630.1	3e-40	MYB family protein
MRJ080026820.g	MYB_related	AT2G38090.1	1e-38	MYB family protein
MRJ080027452.g	MYB_related	AT5G47390.1	2e-47	MYB_related family protein
MRJ080027461.g	MYB_related	AT5G47390.1	9e-73	MYB_related family protein
MRJ080028034.g	MYB_related	AT1G09540.1	7e-34	myb domain protein 61
MRJ080029124.g	MYB_related	AT5G08520.1	3e-85	MYB family protein
MRJ090005669.g	MYB_related	AT5G52660.2	5e-85	MYB_related family protein
MRJ090005675.g	MYB_related	AT1G01060.4	2e-43	MYB_related family protein
MRJ090005704.g	MYB_related	AT1G01060.3	9e-43	MYB_related family protein
MRJ090005707.g	MYB_related	AT5G16770.2	2e-23	myb domain protein 9
MRJ090006278.g	MYB_related	AT2G44430.1	2e-55	DNA-binding bromodomain-containing protein
MRJ090006429.g	MYB_related	AT1G49950.1	3e-83	telomere repeat binding factor 1
MRJ090007056.g	MYB_related	AT3G01140.1	4e-38	myb domain protein 106
MRJ090007202.g	MYB_related	AT1G17520.1	5e-61	MYB_related family protein
MRJ090007276.g	MYB_related	AT5G16600.1	2e-08	myb domain protein 43
MRJ010003904.g	BBR-BPC
MRJ030019308.g	bHLH
MRJ030022202.g	bZIP
MRJ060023028.g	C2H2
MRJ090006893.g	C2H2
MRJ030019379.g	MYB_related

## Sheet: S6gene_family
Species	Proteins	Clusters	Singletons
Amborella_trichopoda	27313	12670	9084
Musa_acuminata	33592	14547	12893
Vitis_vinifera	26556	12617	7561
Canna_edulis	30630	20451	5894
Canna_indica	33020	20236	8549

## Sheet: S7uniq_gene_KEGG_GO
Canna indica_KEGG												Canna indica_GO											Canna edulis_KEGG											Canna edulis_GO
#Term	Database	ID	Input number	Background number	P-Value	Corrected P-Value	Input	Hyperlink				#Term	Database	ID	Input number	Background number	P-Value	Corrected P-Value	Input	Hyperlink			#Term	Database	ID	Input number	Background number	P-Value	Corrected P-Value	Input	Hyperlink			#Term	Database	ID	Input number	Background number	P-Value	Corrected P-Value	Input	Hyperlink
Pentose and glucuronate interconversions	KEGG PATHWAY	ath00040	22	96	1.95794e-12	2.14068e-10	mrj|MRJ070014252.g|mrj|MRJ070011595.g|mrj|MRJ050009536.g|mrj|MRJ090007245.g|mrj|MRJ090005664.g|mrj|MRJ040006398.g|mrj|MRJ030020949.g|mrj|MRJ090007246.g|mrj|MRJ040006598.g|mrj|MRJ070011543.g|mrj|MRJ070011124.g|mrj|MRJ070014251.g|mrj|MRJ070013661.g|mrj|MRJ060025289.g|mrj|MRJ070014250.g|mrj|MRJ030019511.g|mrj|MRJ030022017.g|mrj|MRJ030022018.g|mrj|MRJ030022019.g|mrj|MRJ040006752.g|mrj|MRJ050008034.g|…	http://www.genome.jp/kegg-bin/show_pathway?ath00040/ath:AT4G13710%09red/ath:AT3G53190%09red/ath:AT1G14420%09red/ath:AT5G48900%09red/ath:AT5G15110%09red/ath:AT5G63180%09red/ath:AT1G65570%09red/ath:AT3G27400%09red/ath:AT2G02720%09red/ath:AT3G24230%09red/ath:AT1G04680%09red				lyase activity	Gene Ontology	GO:0016829	19	30	2.43863e-17	1.59974e-14	mrj|MRJ030022017.g|mrj|MRJ070011555.g|mrj|MRJ070014251.g|mrj|MRJ070011595.g|mrj|MRJ030022018.g|mrj|MRJ070013661.g|mrj|MRJ090007246.g|mrj|MRJ040006752.g|mrj|MRJ050009536.g|mrj|MRJ090007245.g|mrj|MRJ060025289.g|mrj|MRJ040006398.g|mrj|MRJ040006598.g|mrj|MRJ090005664.g|mrj|MRJ070014250.g|mrj|MRJ050008034.g|mrj|MRJ030020949.g|mrj|MRJ070011543.g|mrj|MRJ030019511.g	http://amigo.geneontology.org/amigo/term/GO:0016829			Oxidative phosphorylation	KEGG PATHWAY	ath00190	53	160	7.4354e-27	1.9109e-24	bjy|BJY020003953.g|bjy|BJY080003369.g|bjy|BJY040030472.g|bjy|BJY030022346.g|bjy|BJY070018256.g|bjy|BJY080003361.g|bjy|BJY040030450.g|bjy|BJY020005176.g|bjy|BJY050024729.g|bjy|BJY070017595.g|bjy|BJY080003208.g|bjy|BJY030021030.g|bjy|BJY040028526.g|bjy|BJY040030467.g|bjy|BJY060012355.g|bjy|BJY040030492.g|bjy|BJY050026649.g|bjy|BJY020005510.g|bjy|BJY080003365.g|bjy|BJY040030463.g|bjy|BJY060012462.g|…	http://www.genome.jp/kegg-bin/show_pathway?ath00190/ath:ArthMp026%09red/ath:ArthCp029%09red/ath:ArthMp051%09red/ath:ArthMp020%09red/ath:AT5G18800%09red/ath:ArthMp109%09red/ath:ArthCp027%09red/ath:ArthMp040%09red/ath:ArthCp010%09red/ath:ArthCp079%09red/ath:ArthCp078%09red/ath:ArthCp028%09red/ath:ArthCp007%09red/ath:ArthMp043%09red/ath:ArthMp044%09red/ath:ArthCp080%09red/ath:ArthCp009%09red/ath:Art…			cell wall	Gene Ontology	GO:0005618	100	337	3.77283e-46	2.90885e-43	bjy|BJY020005443.g|bjy|BJY030019819.g|bjy|BJY050025225.g|bjy|BJY080001146.g|bjy|BJY020004552.g|bjy|BJY030019846.g|bjy|BJY020003814.g|bjy|BJY030019839.g|bjy|BJY020006754.g|bjy|BJY020004824.g|bjy|BJY030019844.g|bjy|BJY070018443.g|bjy|BJY020004826.g|bjy|BJY050025223.g|bjy|BJY020004820.g|bjy|BJY030019842.g|bjy|BJY020006053.g|bjy|BJY020004423.g|bjy|BJY020004821.g|bjy|BJY080001136.g|bjy|BJY020004675.g|…	http://amigo.geneontology.org/amigo/term/GO:0005618
Metabolic pathways	KEGG PATHWAY	ath01100	113	2246	2.02463e-08	5.77459e-07	mrj|MRJ010002411.g|mrj|MRJ080028139.g|mrj|MRJ010002427.g|mrj|MRJ070011595.g|mrj|MRJ090007245.g|mrj|MRJ080028199.g|mrj|MRJ010001409.g|mrj|MRJ060023470.g|mrj|MRJ060023484.g|mrj|MRJ060022763.g|mrj|MRJ060024573.g|mrj|MRJ040006598.g|mrj|MRJ060022761.g|mrj|MRJ090006283.g|mrj|MRJ010003325.g|mrj|MRJ050009911.g|mrj|MRJ060025289.g|mrj|MRJ060022841.g|mrj|MRJ090007185.g|mrj|MRJ030019946.g|mrj|MRJ090007226.g|…	http://www.genome.jp/kegg-bin/show_pathway?ath01100/ath:AT5G54160%09red/ath:AT1G06520%09red/ath:AT1G06820%09red/ath:AT2G34980%09red/ath:ArthCp031%09red/ath:AT1G09430%09red/ath:AT1G65570%09red/ath:AT3G27400%09red/ath:AT3G53190%09red/ath:AT1G10370%09red/ath:ArthCp018%09red/ath:AT3G23820%09red/ath:AT4G13710%09red/ath:AT4G35000%09red/ath:AT3G52840%09red/ath:AT5G15110%09red/ath:AT1G08200%09red/ath:AT2…				plasma membrane	Gene Ontology	GO:0005886	165	2973	2.07128e-15	6.79379e-13	mrj|MRJ030021335.g|mrj|MRJ060022715.g|mrj|MRJ030021304.g|mrj|MRJ060025761.g|mrj|MRJ030018073.g|mrj|MRJ020016838.g|mrj|MRJ030019457.g|mrj|MRJ030021342.g|mrj|MRJ030021333.g|mrj|MRJ030021322.g|mrj|MRJ020014891.g|mrj|MRJ030019930.g|mrj|MRJ060022803.g|mrj|MRJ030020392.g|mrj|MRJ090006132.g|mrj|MRJ030021323.g|mrj|MRJ060024218.g|mrj|MRJ030021343.g|mrj|MRJ070011883.g|mrj|MRJ050007900.g|mrj|MRJ020014751.g|…	http://amigo.geneontology.org/amigo/term/GO:0005886			Photosynthesis	KEGG PATHWAY	ath00195	35	77	9.26721e-22	1.02072e-19	bjy|BJY090008816.g|bjy|BJY040030450.g|bjy|BJY040029351.g|bjy|BJY090008812.g|bjy|BJY040029352.g|bjy|BJY030021030.g|bjy|BJY090008815.g|bjy|BJY010015210.g|bjy|BJY040030492.g|bjy|BJY020005128.g|bjy|BJY080003208.g|bjy|BJY090008548.g|bjy|BJY030022973.g|bjy|BJY040028353.g|bjy|BJY040029820.g|bjy|BJY040030511.g|bjy|BJY020005531.g|bjy|BJY040030485.g|bjy|BJY080003202.g|bjy|BJY010015209.g|bjy|BJY020003411.g|…	http://www.genome.jp/kegg-bin/show_pathway?ath00195/ath:ArthCp028%09red/ath:ArthCp029%09red/ath:ArthMp040%09red/ath:ArthCp010%09red/ath:ArthCp007%09red/ath:ArthCp049%09red/ath:ArthCp054%09red/ath:AT1G55670%09red/ath:ArthCp009%09red/ath:ArthCp050%09red/ath:ArthCp053%09red			protein dimerization activity	Gene Ontology	GO:0046983	93	312	4.20131e-43	1.6196e-40	bjy|BJY030021148.g|bjy|BJY020005168.g|bjy|BJY040029117.g|bjy|BJY020004085.g|bjy|BJY030020904.g|bjy|BJY010015294.g|bjy|BJY010015055.g|bjy|BJY040028478.g|bjy|BJY050023303.g|bjy|BJY010015081.g|bjy|BJY080002940.g|bjy|BJY020005601.g|bjy|BJY010015183.g|bjy|BJY060009454.g|bjy|BJY060009376.g|bjy|BJY050025029.g|bjy|BJY030021357.g|bjy|BJY040030584.g|bjy|BJY070018151.g|bjy|BJY080002222.g|bjy|BJY010015375.g|…	http://amigo.geneontology.org/amigo/term/GO:0046983
Diterpenoid biosynthesis	KEGG PATHWAY	ath00904	8	22	1.28548e-06	2.27912e-05	mrj|MRJ050009911.g|mrj|MRJ050009896.g|mrj|MRJ080027621.g|mrj|MRJ050009910.g|mrj|MRJ050009890.g|mrj|MRJ080027619.g|mrj|MRJ050009895.g|mrj|MRJ050009889.g	http://www.genome.jp/kegg-bin/show_pathway?ath00904/ath:AT1G79460%09red/ath:AT4G02780%09red				protein binding	Gene Ontology	GO:0005515	170	3199	2.84516e-14	6.22141e-12	mrj|MRJ050010109.g|mrj|MRJ030021819.g|mrj|MRJ060024476.g|mrj|MRJ030018073.g|mrj|MRJ070010918.g|mrj|MRJ030018058.g|mrj|MRJ080028046.g|mrj|MRJ030019930.g|mrj|MRJ060022677.g|mrj|MRJ090006992.g|mrj|MRJ060022327.g|mrj|MRJ030021806.g|mrj|MRJ030020392.g|mrj|MRJ060022671.g|mrj|MRJ060024572.g|mrj|MRJ010002269.g|mrj|MRJ060025761.g|mrj|MRJ070013538.g|mrj|MRJ030021817.g|mrj|MRJ060024573.g|mrj|MRJ060025899.g|…	http://amigo.geneontology.org/amigo/term/GO:0005515			Cyanoamino acid metabolism	KEGG PATHWAY	ath00460	28	69	1.12238e-16	5.94887e-15	bjy|BJY050025225.g|bjy|BJY020004828.g|bjy|BJY020004825.g|bjy|BJY020004649.g|bjy|BJY020004824.g|bjy|BJY020004827.g|bjy|BJY020004826.g|bjy|BJY050025223.g|bjy|BJY020004820.g|bjy|BJY020004821.g|bjy|BJY020004423.g|bjy|BJY020004818.g|bjy|BJY020004422.g|bjy|BJY020004850.g|bjy|BJY020004424.g|bjy|BJY020004425.g|bjy|BJY020004851.g|bjy|BJY020004852.g|bjy|BJY020004822.g|bjy|BJY020004823.g|bjy|BJY020004642.g|…	http://www.genome.jp/kegg-bin/show_pathway?ath00460/ath:AT3G18080%09red			vesicle	Gene Ontology	GO:0031982	37	64	1.00024e-25	1.92797e-23	bjy|BJY070018126.g|bjy|BJY020003964.g|bjy|BJY060009771.g|bjy|BJY020006785.g|bjy|BJY070018385.g|bjy|BJY030021901.g|bjy|BJY050025249.g|bjy|BJY060012658.g|bjy|BJY020004891.g|bjy|BJY030021577.g|bjy|BJY020006783.g|bjy|BJY030021900.g|bjy|BJY030021464.g|bjy|BJY090009025.g|bjy|BJY020004694.g|bjy|BJY060009730.g|bjy|BJY030021578.g|bjy|BJY030022070.g|bjy|BJY090009024.g|bjy|BJY030022071.g|bjy|BJY040028414.g|…	http://amigo.geneontology.org/amigo/term/GO:0031982
Oxidative phosphorylation	KEGG PATHWAY	ath00190	13	160	0.00128621	0.00948037	mrj|MRJ030019879.g|mrj|MRJ010002411.g|mrj|MRJ090007226.g|mrj|MRJ080026897.g|mrj|MRJ010002410.g|mrj|MRJ030019878.g|mrj|MRJ030020066.g|mrj|MRJ090007224.g|mrj|MRJ030019865.g|mrj|MRJ030019871.g|mrj|MRJ090007185.g|mrj|MRJ080029288.g|mrj|MRJ030020067.g	http://www.genome.jp/kegg-bin/show_pathway?ath00190/ath:AT1G12840%09red/ath:ArthCp086%09red				pectate lyase activity	Gene Ontology	GO:0030570	15	23	4.14465e-14	6.79723e-12	mrj|MRJ030022017.g|mrj|MRJ090005664.g|mrj|MRJ070014251.g|mrj|MRJ030022018.g|mrj|MRJ070013661.g|mrj|MRJ090007246.g|mrj|MRJ040006752.g|mrj|MRJ050008034.g|mrj|MRJ090007245.g|mrj|MRJ060025289.g|mrj|MRJ040006398.g|mrj|MRJ070014250.g|mrj|MRJ070011595.g|mrj|MRJ030020949.g|mrj|MRJ030019511.g	http://amigo.geneontology.org/amigo/term/GO:0030570			Metabolic pathways	KEGG PATHWAY	ath01100	181	2246	1.21745e-15	5.02289e-14	bjy|BJY090008348.g|bjy|BJY050025225.g|bjy|BJY020004425.g|bjy|BJY010014388.g|bjy|BJY070019235.g|bjy|BJY070018256.g|bjy|BJY060011316.g|bjy|BJY020003418.g|bjy|BJY050024729.g|bjy|BJY020004824.g|bjy|BJY060010062.g|bjy|BJY060012499.g|bjy|BJY060010919.g|bjy|BJY070018995.g|bjy|BJY020004826.g|bjy|BJY030021597.g|bjy|BJY080003208.g|bjy|BJY050025223.g|bjy|BJY020004820.g|bjy|BJY030022973.g|bjy|BJY080002222.g|…	http://www.genome.jp/kegg-bin/show_pathway?ath01100/ath:ArthMp026%09red/ath:AT5G54160%09red/ath:AT1G14700%09red/ath:ArthMp020%09red/ath:AT5G06060%09red/ath:ArthMp109%09red/ath:AT1G59700%09red/ath:ArthCp010%09red/ath:ArthCp079%09red/ath:AT3G55040%09red/ath:AT4G11820%09red/ath:AT3G17790%09red/ath:AT5G54960%09red/ath:ArthCp054%09red/ath:AT4G01970%09red/ath:ArthCp053%09red/ath:AT2G28760%09red/ath:AT3…			actin filament organization	Gene Ontology	GO:0007015	33	45	1.71193e-25	2.6398e-23	bjy|BJY070018126.g|bjy|BJY060009771.g|bjy|BJY030021464.g|bjy|BJY030021901.g|bjy|BJY050025249.g|bjy|BJY060012658.g|bjy|BJY020004891.g|bjy|BJY030021577.g|bjy|BJY060009731.g|bjy|BJY030021900.g|bjy|BJY070018385.g|bjy|BJY090009025.g|bjy|BJY020004694.g|bjy|BJY060009730.g|bjy|BJY030021578.g|bjy|BJY030022070.g|bjy|BJY090009024.g|bjy|BJY030022071.g|bjy|BJY040028414.g|bjy|BJY090009234.g|bjy|BJY030021355.g|…	http://amigo.geneontology.org/amigo/term/GO:0007015
Fatty acid metabolism	KEGG PATHWAY	ath01212	8	69	0.0014448	0.0101913	mrj|MRJ090006284.g|mrj|MRJ090005811.g|mrj|MRJ060023484.g|mrj|MRJ090006280.g|mrj|MRJ020017006.g|mrj|MRJ090006283.g|mrj|MRJ050010113.g|mrj|MRJ090006282.g	http://www.genome.jp/kegg-bin/show_pathway?ath01212/ath:AT3G12120%09red/ath:ArthCp031%09red/ath:AT1G77590%09red				protein phosphorylation	Gene Ontology	GO:0006468	64	774	7.12813e-13	9.3521e-11	mrj|MRJ030021335.g|mrj|MRJ090005461.g|mrj|MRJ020015584.g|mrj|MRJ060022816.g|mrj|MRJ060024117.g|mrj|MRJ030021305.g|mrj|MRJ060025761.g|mrj|MRJ070013608.g|mrj|MRJ030021314.g|mrj|MRJ060025794.g|mrj|MRJ090005467.g|mrj|MRJ030021344.g|mrj|MRJ030021317.g|mrj|MRJ090006558.g|mrj|MRJ060022825.g|mrj|MRJ030020392.g|mrj|MRJ010003734.g|mrj|MRJ030021309.g|mrj|MRJ060022826.g|mrj|MRJ060022818.g|mrj|MRJ060023481.g|…	http://amigo.geneontology.org/amigo/term/GO:0006468			Tropane, piperidine and pyridine alkaloid biosynthesis	KEGG PATHWAY	ath00960	20	35	1.78277e-14	6.5453e-13	bjy|BJY060010066.g|bjy|BJY060010063.g|bjy|BJY060011311.g|bjy|BJY060011314.g|bjy|BJY060010062.g|bjy|BJY060011306.g|bjy|BJY060011316.g|bjy|BJY060012499.g|bjy|BJY030020816.g|bjy|BJY060010067.g|bjy|BJY060010068.g|bjy|BJY060011305.g|bjy|BJY060010064.g|bjy|BJY060011304.g|bjy|BJY060011309.g|bjy|BJY030020813.g|bjy|BJY060011187.g|bjy|BJY060011312.g|bjy|BJY060011317.g|bjy|BJY060011308.g	http://www.genome.jp/kegg-bin/show_pathway?ath00960/ath:AT2G29150%09red/ath:AT5G06060%09red			actin cytoskeleton	Gene Ontology	GO:0015629	30	36	1.95347e-24	2.51021e-22	bjy|BJY070018126.g|bjy|BJY060009771.g|bjy|BJY030021464.g|bjy|BJY030021901.g|bjy|BJY050025249.g|bjy|BJY020004891.g|bjy|BJY030021577.g|bjy|BJY060012658.g|bjy|BJY030021900.g|bjy|BJY070018385.g|bjy|BJY090009025.g|bjy|BJY060009731.g|bjy|BJY060009730.g|bjy|BJY030021578.g|bjy|BJY030022070.g|bjy|BJY090009024.g|bjy|BJY030022071.g|bjy|BJY040028414.g|bjy|BJY090009234.g|bjy|BJY030021355.g|bjy|BJY040028415.g|…	http://amigo.geneontology.org/amigo/term/GO:0015629
Amino sugar and nucleotide sugar metabolism	KEGG PATHWAY	ath00520	11	131	0.00232623	0.0148156	mrj|MRJ060023088.g|mrj|MRJ070012074.g|mrj|MRJ060023087.g|mrj|MRJ010001409.g|mrj|MRJ010001405.g|mrj|MRJ030021531.g|mrj|MRJ030019954.g|mrj|MRJ070012076.g|mrj|MRJ030021532.g|mrj|MRJ040007655.g|mrj|MRJ030019946.g	http://www.genome.jp/kegg-bin/show_pathway?ath00520/ath:AT4G10260%09red/ath:AT1G08200%09red/ath:AT5G20080%09red/ath:AT3G23820%09red/ath:AT5G19220%09red/ath:AT5G24090%09red				regulation of intracellular pH	Gene Ontology	GO:0051453	13	22	5.30049e-12	4.96732e-10	mrj|MRJ030021330.g|mrj|MRJ030021304.g|mrj|MRJ030021333.g|mrj|MRJ030021343.g|mrj|MRJ030021334.g|mrj|MRJ030021312.g|mrj|MRJ030021315.g|mrj|MRJ030021318.g|mrj|MRJ030021322.g|mrj|MRJ030021341.g|mrj|MRJ030021329.g|mrj|MRJ030021340.g|mrj|MRJ030021310.g	http://amigo.geneontology.org/amigo/term/GO:0051453			Phenylpropanoid biosynthesis	KEGG PATHWAY	ath00940	32	166	2.83184e-11	7.5288e-10	bjy|BJY090008348.g|bjy|BJY050025225.g|bjy|BJY020004828.g|bjy|BJY020004825.g|bjy|BJY020004649.g|bjy|BJY020004824.g|bjy|BJY020004827.g|bjy|BJY020004826.g|bjy|BJY080002223.g|bjy|BJY020004820.g|bjy|BJY020004821.g|bjy|BJY080002222.g|bjy|BJY020004423.g|bjy|BJY060012493.g|bjy|BJY020004818.g|bjy|BJY020004422.g|bjy|BJY020004850.g|bjy|BJY050025223.g|bjy|BJY020004425.g|bjy|BJY020004851.g|bjy|BJY020004852.g|…	http://www.genome.jp/kegg-bin/show_pathway?ath00940/ath:AT3G18080%09red/ath:AT5G54160%09red/ath:AT5G14130%09red			scopolin beta-glucosidase activity	Gene Ontology	GO:0102483	28	42	4.91505e-21	4.73687e-19	bjy|BJY050025225.g|bjy|BJY020004828.g|bjy|BJY020004825.g|bjy|BJY020004649.g|bjy|BJY020004824.g|bjy|BJY020004827.g|bjy|BJY020004826.g|bjy|BJY050025223.g|bjy|BJY020004820.g|bjy|BJY020004821.g|bjy|BJY020004423.g|bjy|BJY020004818.g|bjy|BJY020004422.g|bjy|BJY020004850.g|bjy|BJY020004424.g|bjy|BJY020004425.g|bjy|BJY020004851.g|bjy|BJY020004852.g|bjy|BJY020004822.g|bjy|BJY020004823.g|bjy|BJY020004642.g|…	http://amigo.geneontology.org/amigo/term/GO:0102483
Arginine and proline metabolism	KEGG PATHWAY	ath00330	6	54	0.00671593	0.0349655	mrj|MRJ060024575.g|mrj|MRJ060024571.g|mrj|MRJ060024574.g|mrj|MRJ060024572.g|mrj|MRJ060024573.g|mrj|MRJ060024576.g	http://www.genome.jp/kegg-bin/show_pathway?ath00330/ath:AT2G16500%09red				protein autophosphorylation	Gene Ontology	GO:0046777	27	165	6.83785e-12	5.60704e-10	mrj|MRJ060022715.g|mrj|MRJ020015584.g|mrj|MRJ020016045.g|mrj|MRJ020015201.g|mrj|MRJ020016039.g|mrj|MRJ030021308.g|mrj|MRJ030021331.g|mrj|MRJ020016037.g|mrj|MRJ060023481.g|mrj|MRJ070011883.g|mrj|MRJ030021326.g|mrj|MRJ020016058.g|mrj|MRJ060022723.g|mrj|MRJ040006052.g|mrj|MRJ020015577.g|mrj|MRJ070011376.g|mrj|MRJ070011379.g|mrj|MRJ030021306.g|mrj|MRJ070011388.g|mrj|MRJ070011389.g|mrj|MRJ070011385.g|…	http://amigo.geneontology.org/amigo/term/GO:0046777			Starch and sucrose metabolism	KEGG PATHWAY	ath00500	28	165	5.85956e-09	1.29078e-07	bjy|BJY050025225.g|bjy|BJY020004828.g|bjy|BJY020004825.g|bjy|BJY020004649.g|bjy|BJY020004824.g|bjy|BJY020004827.g|bjy|BJY020004826.g|bjy|BJY050025223.g|bjy|BJY020004820.g|bjy|BJY020004821.g|bjy|BJY020004423.g|bjy|BJY020004818.g|bjy|BJY020004422.g|bjy|BJY020004850.g|bjy|BJY020004424.g|bjy|BJY020004425.g|bjy|BJY020004851.g|bjy|BJY020004852.g|bjy|BJY020004822.g|bjy|BJY020004823.g|bjy|BJY020004642.g|…	http://www.genome.jp/kegg-bin/show_pathway?ath00500/ath:AT3G18080%09red			DNA binding	Gene Ontology	GO:0003677	73	451	4.34892e-20	3.72558e-18	bjy|BJY020003835.g|bjy|BJY090008424.g|bjy|BJY030021149.g|bjy|BJY050024309.g|bjy|BJY040029118.g|bjy|BJY020004085.g|bjy|BJY050023240.g|bjy|BJY030020393.g|bjy|BJY030020904.g|bjy|BJY010015294.g|bjy|BJY010015055.g|bjy|BJY050024649.g|bjy|BJY020005600.g|bjy|BJY040028574.g|bjy|BJY070017994.g|bjy|BJY020004972.g|bjy|BJY080002940.g|bjy|BJY010016610.g|bjy|BJY020004907.g|bjy|BJY010014896.g|bjy|BJY040028479.g|…	http://amigo.geneontology.org/amigo/term/GO:0003677
Biosynthesis of unsaturated fatty acids	KEGG PATHWAY	ath01040	4	24	0.00744098	0.0384353	mrj|MRJ090006284.g|mrj|MRJ090006283.g|mrj|MRJ090006280.g|mrj|MRJ090006282.g	http://www.genome.jp/kegg-bin/show_pathway?ath01040/ath:AT3G12120%09red				Golgi to vacuole transport	Gene Ontology	GO:0006896	13	26	2.62773e-11	1.91532e-09	mrj|MRJ030021330.g|mrj|MRJ030021304.g|mrj|MRJ030021333.g|mrj|MRJ030021343.g|mrj|MRJ030021334.g|mrj|MRJ030021312.g|mrj|MRJ030021315.g|mrj|MRJ030021318.g|mrj|MRJ030021322.g|mrj|MRJ030021341.g|mrj|MRJ030021329.g|mrj|MRJ030021340.g|mrj|MRJ030021310.g	http://amigo.geneontology.org/amigo/term/GO:0006896			Other glycan degradation	KEGG PATHWAY	ath00511	11	19	1.31378e-08	2.81369e-07	bjy|BJY030023017.g|bjy|BJY030022904.g|bjy|BJY030022891.g|bjy|BJY030023033.g|bjy|BJY030023019.g|bjy|BJY030023048.g|bjy|BJY030022897.g|bjy|BJY030023042.g|bjy|BJY030023044.g|bjy|BJY030022901.g|bjy|BJY030023024.g	http://www.genome.jp/kegg-bin/show_pathway?ath00511/ath:AT2G28100%09red			actin filament binding	Gene Ontology	GO:0051015	31	70	3.54489e-19	2.73311e-17	bjy|BJY070018126.g|bjy|BJY060009771.g|bjy|BJY030021464.g|bjy|BJY030021901.g|bjy|BJY050025249.g|bjy|BJY020004891.g|bjy|BJY030021577.g|bjy|BJY060012658.g|bjy|BJY030021900.g|bjy|BJY070018385.g|bjy|BJY090009025.g|bjy|BJY060009731.g|bjy|BJY020003994.g|bjy|BJY060009730.g|bjy|BJY030021578.g|bjy|BJY030022070.g|bjy|BJY090009024.g|bjy|BJY030022071.g|bjy|BJY040028414.g|bjy|BJY090009234.g|bjy|BJY030021355.g|…	http://amigo.geneontology.org/amigo/term/GO:0051015
Phenylpropanoid biosynthesis	KEGG PATHWAY	ath00940	11	166	0.0118605	0.0580632	mrj|MRJ080028308.g|mrj|MRJ060022426.g|mrj|MRJ080028195.g|mrj|MRJ060022425.g|mrj|MRJ010000732.g|mrj|MRJ080028278.g|mrj|MRJ010000159.g|mrj|MRJ080028289.g|mrj|MRJ080028199.g|mrj|MRJ080028287.g|mrj|MRJ010003325.g	http://www.genome.jp/kegg-bin/show_pathway?ath00940/ath:AT5G54160%09red/ath:AT1G15950%09red/ath:AT5G20950%09red/ath:AT5G22410%09red/ath:AT2G34060%09red				defense response to bacterium, incompatible interaction	Gene Ontology	GO:0009816	14	43	4.41788e-10	2.89813e-08	mrj|MRJ030018236.g|mrj|MRJ030018232.g|mrj|MRJ070012494.g|mrj|MRJ050007897.g|mrj|MRJ070012500.g|mrj|MRJ030018237.g|mrj|MRJ030018234.g|mrj|MRJ070012497.g|mrj|MRJ050007902.g|mrj|MRJ010004554.g|mrj|MRJ030018239.g|mrj|MRJ050007900.g|mrj|MRJ030018235.g|mrj|MRJ070012493.g	http://amigo.geneontology.org/amigo/term/GO:0009816			Protein processing in endoplasmic reticulum	KEGG PATHWAY	ath04141	28	211	5.83848e-07	1.02306e-05	bjy|BJY060012159.g|bjy|BJY060012158.g|bjy|BJY010015231.g|bjy|BJY010015440.g|bjy|BJY060012149.g|bjy|BJY060012157.g|bjy|BJY060012154.g|bjy|BJY020003415.g|bjy|BJY060012160.g|bjy|BJY010015441.g|bjy|BJY030019853.g|bjy|BJY060012155.g|bjy|BJY060012153.g|bjy|BJY060012152.g|bjy|BJY060012151.g|bjy|BJY060012150.g|bjy|BJY020005638.g|bjy|BJY040028519.g|bjy|BJY020004208.g|bjy|BJY030019859.g|bjy|BJY020003592.g|…	http://www.genome.jp/kegg-bin/show_pathway?ath04141/ath:AT1G64230%09red/ath:AT1G17280%09red/ath:AT5G50430%09red/ath:AT1G08450%09red/ath:AT5G42570%09red/ath:AT1G54050%09red/ath:AT1G53540%09red/ath:AT1G11905%09red/ath:AT5G12020%09red/ath:AT4G16660%09red			hydrolase activity, acting on ester bonds	Gene Ontology	GO:0016788	35	99	6.11825e-19	4.28834e-17	bjy|BJY020004138.g|bjy|BJY040028384.g|bjy|BJY040028385.g|bjy|BJY040028368.g|bjy|BJY040028383.g|bjy|BJY030022053.g|bjy|BJY040028464.g|bjy|BJY040028369.g|bjy|BJY030022052.g|bjy|BJY030022051.g|bjy|BJY040028347.g|bjy|BJY040028381.g|bjy|BJY030021845.g|bjy|BJY030022050.g|bjy|BJY020005739.g|bjy|BJY030022056.g|bjy|BJY020004062.g|bjy|BJY040028375.g|bjy|BJY030022054.g|bjy|BJY040028348.g|bjy|BJY030022049.g|…	http://amigo.geneontology.org/amigo/term/GO:0016788
Ascorbate and aldarate metabolism	KEGG PATHWAY	ath00053	5	53	0.0234168	0.0825884	mrj|MRJ070013086.g|mrj|MRJ070011167.g|mrj|MRJ070013093.g|mrj|MRJ080026492.g|mrj|MRJ080026588.g	http://www.genome.jp/kegg-bin/show_pathway?ath00053/ath:AT1G07890%09red/ath:AT4G35000%09red				zinc ion binding	Gene Ontology	GO:0008270	46	545	7.06944e-10	4.21596e-08	mrj|MRJ080026481.g|mrj|MRJ060024476.g|mrj|MRJ010003575.g|mrj|MRJ010001693.g|mrj|MRJ020014758.g|mrj|MRJ010002926.g|mrj|MRJ030019202.g|mrj|MRJ090007173.g|mrj|MRJ080027031.g|mrj|MRJ030019203.g|mrj|MRJ020017114.g|mrj|MRJ010002269.g|mrj|MRJ010002268.g|mrj|MRJ050008317.g|mrj|MRJ070013538.g|mrj|MRJ050008376.g|mrj|MRJ060025899.g|mrj|MRJ010002980.g|mrj|MRJ070013537.g|mrj|MRJ070013062.g|mrj|MRJ020014762.g|…	http://amigo.geneontology.org/amigo/term/GO:0008270			Biosynthesis of secondary metabolites	KEGG PATHWAY	ath01110	83	1107	1.49956e-06	2.35951e-05	bjy|BJY060011311.g|bjy|BJY090008348.g|bjy|BJY050025225.g|bjy|BJY020004822.g|bjy|BJY010014388.g|bjy|BJY020004850.g|bjy|BJY020006193.g|bjy|BJY020006196.g|bjy|BJY020006500.g|bjy|BJY020004853.g|bjy|BJY020004818.g|bjy|BJY060011316.g|bjy|BJY020004825.g|bjy|BJY020004649.g|bjy|BJY060011317.g|bjy|BJY010014387.g|bjy|BJY020006195.g|bjy|BJY060011312.g|bjy|BJY090008598.g|bjy|BJY020004824.g|bjy|BJY020004827.g|…	http://www.genome.jp/kegg-bin/show_pathway?ath01110/ath:AT3G18080%09red/ath:AT2G36750%09red/ath:AT5G14130%09red/ath:AT1G07230%09red/ath:AT5G01320%09red/ath:AT5G54160%09red/ath:AT5G17050%09red/ath:AT5G06060%09red/ath:AT1G22360%09red/ath:AT4G26270%09red/ath:AT4G39660%09red/ath:AT2G29150%09red/ath:AT1G74910%09red/ath:AT2G36780%09red/ath:AT1G15550%09red/ath:AT5G54960%09red/ath:AT5G01330%09red/ath:AT2…			regulation of intracellular pH	Gene Ontology	GO:0051453	21	22	2.47036e-18	1.58721e-16	bjy|BJY070017581.g|bjy|BJY020005941.g|bjy|BJY020005875.g|bjy|BJY020005945.g|bjy|BJY020005888.g|bjy|BJY020005885.g|bjy|BJY020005886.g|bjy|BJY020005883.g|bjy|BJY020005940.g|bjy|BJY020005882.g|bjy|BJY020005953.g|bjy|BJY020005943.g|bjy|BJY020005946.g|bjy|BJY020005889.g|bjy|BJY020005947.g|bjy|BJY020005890.g|bjy|BJY020003822.g|bjy|BJY020005884.g|bjy|BJY020005881.g|bjy|BJY020005880.g|bjy|BJY020005887.g	http://amigo.geneontology.org/amigo/term/GO:0051453
Photosynthesis	KEGG PATHWAY	ath00195	6	77	0.0295969	0.0975123	mrj|MRJ020016301.g|mrj|MRJ010002568.g|mrj|MRJ010000903.g|mrj|MRJ020016297.g|mrj|MRJ030020316.g|mrj|MRJ070010943.g	http://www.genome.jp/kegg-bin/show_pathway?ath00195/ath:ArthCp018%09red/ath:ArthCp022%09red/ath:ArthCp006%09red				calmodulin-dependent protein kinase activity	Gene Ontology	GO:0004683	14	46	9.20904e-10	4.64702e-08	mrj|MRJ070011385.g|mrj|MRJ020016045.g|mrj|MRJ070011379.g|mrj|MRJ020016043.g|mrj|MRJ060023481.g|mrj|MRJ070011376.g|mrj|MRJ070011384.g|mrj|MRJ020015201.g|mrj|MRJ020016039.g|mrj|MRJ070011383.g|mrj|MRJ070011388.g|mrj|MRJ020016037.g|mrj|MRJ020016058.g|mrj|MRJ070011389.g	http://amigo.geneontology.org/amigo/term/GO:0004683			Sphingolipid metabolism	KEGG PATHWAY	ath00600	9	27	1.04417e-05	0.000157853	bjy|BJY080003125.g|bjy|BJY020004675.g|bjy|BJY020005597.g|bjy|BJY060010459.g|bjy|BJY020005596.g|bjy|BJY020004552.g|bjy|BJY020004677.g|bjy|BJY020004551.g|bjy|BJY060009969.g	http://www.genome.jp/kegg-bin/show_pathway?ath00600/ath:AT5G08380%09red/ath:AT3G06060%09red/ath:AT5G19200%09red/ath:AT4G36480%09red			beta-glucosidase activity	Gene Ontology	GO:0008422	28	58	3.16958e-18	1.87981e-16	bjy|BJY050025225.g|bjy|BJY020004828.g|bjy|BJY020004825.g|bjy|BJY020004649.g|bjy|BJY020004824.g|bjy|BJY020004827.g|bjy|BJY020004826.g|bjy|BJY050025223.g|bjy|BJY020004820.g|bjy|BJY020004821.g|bjy|BJY020004423.g|bjy|BJY020004818.g|bjy|BJY020004422.g|bjy|BJY020004850.g|bjy|BJY020004424.g|bjy|BJY020004425.g|bjy|BJY020004851.g|bjy|BJY020004852.g|bjy|BJY020004822.g|bjy|BJY020004823.g|bjy|BJY020004642.g|…	http://amigo.geneontology.org/amigo/term/GO:0008422
Plant-pathogen interaction	KEGG PATHWAY	ath04626	10	170	0.0316812	0.1004	mrj|MRJ050007902.g|mrj|MRJ010002478.g|mrj|MRJ010003992.g|mrj|MRJ060023481.g|mrj|MRJ010003993.g|mrj|MRJ020015201.g|mrj|MRJ050007900.g|mrj|MRJ050007897.g|mrj|MRJ010002479.g|mrj|MRJ020014732.g	http://www.genome.jp/kegg-bin/show_pathway?ath04626/ath:AT1G12220%09red/ath:AT3G28910%09red/ath:AT3G43810%09red/ath:AT1G35670%09red/ath:AT5G37770%09red/ath:AT1G66400%09red				calcium-dependent protein serine/threonine kinase activity	Gene Ontology	GO:0009931	14	46	9.20904e-10	4.64702e-08	mrj|MRJ070011385.g|mrj|MRJ020016045.g|mrj|MRJ070011379.g|mrj|MRJ020016043.g|mrj|MRJ060023481.g|mrj|MRJ070011376.g|mrj|MRJ070011384.g|mrj|MRJ020015201.g|mrj|MRJ020016039.g|mrj|MRJ070011383.g|mrj|MRJ070011388.g|mrj|MRJ020016037.g|mrj|MRJ020016058.g|mrj|MRJ070011389.g	http://amigo.geneontology.org/amigo/term/GO:0009931			Zeatin biosynthesis	KEGG PATHWAY	ath00908	9	32	3.23464e-05	0.000429984	bjy|BJY020006500.g|bjy|BJY020004500.g|bjy|BJY020006193.g|bjy|BJY020006196.g|bjy|BJY020006501.g|bjy|BJY020006502.g|bjy|BJY070018253.g|bjy|BJY040029877.g|bjy|BJY020006195.g	http://www.genome.jp/kegg-bin/show_pathway?ath00908/ath:AT2G36750%09red/ath:AT1G22360%09red/ath:AT2G36780%09red			polysaccharide binding	Gene Ontology	GO:0030247	23	39	1.15737e-16	5.94887e-15	bjy|BJY050024183.g|bjy|BJY050024212.g|bjy|BJY050024207.g|bjy|BJY060012392.g|bjy|BJY050024189.g|bjy|BJY050024197.g|bjy|BJY050024205.g|bjy|BJY050024204.g|bjy|BJY050024188.g|bjy|BJY050024208.g|bjy|BJY050024190.g|bjy|BJY050024196.g|bjy|BJY050026724.g|bjy|BJY050024213.g|bjy|BJY050024182.g|bjy|BJY050024179.g|bjy|BJY050024178.g|bjy|BJY050024174.g|bjy|BJY050024195.g|bjy|BJY050024177.g|bjy|BJY050024173.g|…	http://amigo.geneontology.org/amigo/term/GO:0030247
Glutathione metabolism	KEGG PATHWAY	ath00480	7	102	0.0344744	0.107692	mrj|MRJ070011167.g|mrj|MRJ070013093.g|mrj|MRJ080028139.g|mrj|MRJ080026588.g|mrj|MRJ080026492.g|mrj|MRJ070013086.g|mrj|MRJ080028141.g	http://www.genome.jp/kegg-bin/show_pathway?ath00480/ath:AT1G10370%09red/ath:AT1G07890%09red/ath:AT4G35000%09red				regulation of phenylpropanoid metabolic process	Gene Ontology	GO:2000762	9	12	2.30397e-09	1.0076e-07	mrj|MRJ060023887.g|mrj|MRJ010001793.g|mrj|MRJ070011777.g|mrj|MRJ010003257.g|mrj|MRJ080026843.g|mrj|MRJ030021908.g|mrj|MRJ080028425.g|mrj|MRJ060022942.g|mrj|MRJ020015193.g	http://amigo.geneontology.org/amigo/term/GO:2000762			Galactose metabolism	KEGG PATHWAY	ath00052	10	57	0.000363756	0.00359559	bjy|BJY040030545.g|bjy|BJY020004675.g|bjy|BJY020006803.g|bjy|BJY020004552.g|bjy|BJY020004677.g|bjy|BJY020004551.g|bjy|BJY020005669.g|bjy|BJY020003420.g|bjy|BJY050025170.g|bjy|BJY020005535.g	http://www.genome.jp/kegg-bin/show_pathway?ath00052/ath:AT5G08380%09red/ath:AT4G26270%09red/ath:AT3G57520%09red/ath:AT4G01970%09red/ath:AT1G55740%09red			vacuolar membrane	Gene Ontology	GO:0005774	65	434	1.52244e-16	7.33628e-15	bjy|BJY020003813.g|bjy|BJY060012159.g|bjy|BJY020004726.g|bjy|BJY060012153.g|bjy|BJY060012158.g|bjy|BJY020003750.g|bjy|BJY020005882.g|bjy|BJY010017521.g|bjy|BJY040030555.g|bjy|BJY020005953.g|bjy|BJY060011250.g|bjy|BJY020003814.g|bjy|BJY020005890.g|bjy|BJY020003815.g|bjy|BJY050025639.g|bjy|BJY060012154.g|bjy|BJY060010104.g|bjy|BJY020005881.g|bjy|BJY060009774.g|bjy|BJY060012160.g|bjy|BJY020005880.g|…	http://amigo.geneontology.org/amigo/term/GO:0005774
Fatty acid biosynthesis	KEGG PATHWAY	ath00061	4	43	0.0427555	0.12133	mrj|MRJ090005811.g|mrj|MRJ060023484.g|mrj|MRJ050010113.g|mrj|MRJ020017006.g	http://www.genome.jp/kegg-bin/show_pathway?ath00061/ath:ArthCp031%09red/ath:AT1G77590%09red				pattern recognition receptor signaling pathway	Gene Ontology	GO:0002221	9	12	2.30397e-09	1.0076e-07	mrj|MRJ010001405.g|mrj|MRJ030021331.g|mrj|MRJ020015577.g|mrj|MRJ020015584.g|mrj|MRJ030021306.g|mrj|MRJ030021308.g|mrj|MRJ040006052.g|mrj|MRJ030021326.g|mrj|MRJ010001409.g	http://amigo.geneontology.org/amigo/term/GO:0002221			RNA degradation	KEGG PATHWAY	ath03018	14	113	0.000687219	0.00609019	bjy|BJY030022895.g|bjy|BJY030022917.g|bjy|BJY020006803.g|bjy|BJY030022914.g|bjy|BJY020003473.g|bjy|BJY030023027.g|bjy|BJY030022907.g|bjy|BJY020005669.g|bjy|BJY070019511.g|bjy|BJY040030582.g|bjy|BJY030023041.g|bjy|BJY030023032.g|bjy|BJY030023037.g|bjy|BJY030022889.g	http://www.genome.jp/kegg-bin/show_pathway?ath03018/ath:AT2G32070%09red/ath:AT4G26270%09red/ath:AT5G22250%09red			plant-type cell wall	Gene Ontology	GO:0009505	40	176	8.68819e-16	3.94035e-14	bjy|BJY020005443.g|bjy|BJY020004726.g|bjy|BJY050025225.g|bjy|BJY050024183.g|bjy|BJY020004828.g|bjy|BJY020004551.g|bjy|BJY020004825.g|bjy|BJY060010104.g|bjy|BJY020004649.g|bjy|BJY020004824.g|bjy|BJY020004827.g|bjy|BJY020006527.g|bjy|BJY020004826.g|bjy|BJY020005444.g|bjy|BJY020004820.g|bjy|BJY020004821.g|bjy|BJY020004423.g|bjy|BJY020004818.g|bjy|BJY020005908.g|bjy|BJY020004422.g|bjy|BJY020004552.g|…	http://amigo.geneontology.org/amigo/term/GO:0009505
RNA polymerase	KEGG PATHWAY	ath03020	4	45	0.0486376	0.134626	mrj|MRJ070011965.g|mrj|MRJ070011969.g|mrj|MRJ060025899.g|mrj|MRJ060025906.g	http://www.genome.jp/kegg-bin/show_pathway?ath03020/ath:ArthCp055%09red/ath:AT3G16980%09red				nucleus	Gene Ontology	GO:0005634	356	9362	2.72349e-09	1.11663e-07	mrj|MRJ060022715.g|mrj|MRJ030020718.g|mrj|MRJ070011611.g|mrj|MRJ070011619.g|mrj|MRJ030021333.g|mrj|MRJ070014053.g|mrj|MRJ060022327.g|mrj|MRJ050009140.g|mrj|MRJ060022671.g|mrj|MRJ060023428.g|mrj|MRJ030021343.g|mrj|MRJ060022325.g|mrj|MRJ020014751.g|mrj|MRJ080026187.g|mrj|MRJ070011617.g|mrj|MRJ030021329.g|mrj|MRJ060023426.g|mrj|MRJ010003257.g|mrj|MRJ020017755.g|mrj|MRJ060022381.g|mrj|MRJ050008687.g|…	http://amigo.geneontology.org/amigo/term/GO:0005634			Glycosphingolipid biosynthesis - globo and isoglobo series	KEGG PATHWAY	ath00603	4	9	0.00145738	0.0110161	bjy|BJY020004677.g|bjy|BJY020004551.g|bjy|BJY020004675.g|bjy|BJY020004552.g	http://www.genome.jp/kegg-bin/show_pathway?ath00603/ath:AT5G08380%09red			cell surface receptor signaling pathway	Gene Ontology	GO:0007166	21	34	1.23781e-15	5.02289e-14	bjy|BJY050024174.g|bjy|BJY050024207.g|bjy|BJY050024199.g|bjy|BJY050024213.g|bjy|BJY050024195.g|bjy|BJY050024204.g|bjy|BJY050024189.g|bjy|BJY050024179.g|bjy|BJY050024188.g|bjy|BJY050024208.g|bjy|BJY050024190.g|bjy|BJY050024173.g|bjy|BJY050024172.g|bjy|BJY050024178.g|bjy|BJY050024183.g|bjy|BJY050024205.g|bjy|BJY050024182.g|bjy|BJY050024197.g|bjy|BJY050024177.g|bjy|BJY050024196.g|bjy|BJY050024212.g	http://amigo.geneontology.org/amigo/term/GO:0007166
Sphingolipid metabolism	KEGG PATHWAY	ath00600	3	27	0.0513151	0.137962	mrj|MRJ010004945.g|mrj|MRJ040005427.g|mrj|MRJ010004950.g	http://www.genome.jp/kegg-bin/show_pathway?ath00600/ath:AT3G52840%09red/ath:AT2G38010%09red				serine-type peptidase activity	Gene Ontology	GO:0008236	10	19	3.64841e-09	1.40786e-07	mrj|MRJ030021806.g|mrj|MRJ030021804.g|mrj|MRJ030021799.g|mrj|MRJ030021801.g|mrj|MRJ030021802.g|mrj|MRJ030021805.g|mrj|MRJ030021817.g|mrj|MRJ090006754.g|mrj|MRJ090006755.g|mrj|MRJ030021819.g	http://amigo.geneontology.org/amigo/term/GO:0008236			Ribosome	KEGG PATHWAY	ath03010	29	364	0.00164667	0.012326	bjy|BJY090009276.g|bjy|BJY020003567.g|bjy|BJY010015216.g|bjy|BJY060010208.g|bjy|BJY020005364.g|bjy|BJY060011250.g|bjy|BJY020003547.g|bjy|BJY010015368.g|bjy|BJY020004241.g|bjy|BJY030020010.g|bjy|BJY060011252.g|bjy|BJY040030514.g|bjy|BJY040028363.g|bjy|BJY010015369.g|bjy|BJY020003558.g|bjy|BJY040030516.g|bjy|BJY020005362.g|bjy|BJY040028361.g|bjy|BJY020006817.g|bjy|BJY090007752.g|bjy|BJY020003561.g|…	http://www.genome.jp/kegg-bin/show_pathway?ath03010/ath:AT5G47320%09red/ath:AT4G29430%09red/ath:AT3G04400%09red/ath:AT4G39880%09red/ath:AT5G57290%09red/ath:ArthCp088%09red/ath:AT5G02610%09red/ath:ArthMp009%09red/ath:AT4G09800%09red/ath:ArthCp081%09red			Golgi to vacuole transport	Gene Ontology	GO:0006896	19	26	3.04604e-15	1.17425e-13	bjy|BJY020005941.g|bjy|BJY020005875.g|bjy|BJY020005945.g|bjy|BJY020005888.g|bjy|BJY020005885.g|bjy|BJY020005886.g|bjy|BJY020005883.g|bjy|BJY020005940.g|bjy|BJY020005882.g|bjy|BJY020005953.g|bjy|BJY020005943.g|bjy|BJY020005946.g|bjy|BJY020005889.g|bjy|BJY020005947.g|bjy|BJY020005890.g|bjy|BJY020005884.g|bjy|BJY020005881.g|bjy|BJY020005880.g|bjy|BJY020005887.g	http://amigo.geneontology.org/amigo/term/GO:0006896
Vitamin B6 metabolism	KEGG PATHWAY	ath00750	2	15	0.0813675	0.18928	mrj|MRJ060023230.g|mrj|MRJ060023234.g	http://www.genome.jp/kegg-bin/show_pathway?ath00750/ath:AT5G37850%09red				regulation of stomatal complex development	Gene Ontology	GO:2000038	8	8	4.01124e-09	1.46188e-07	mrj|MRJ030021806.g|mrj|MRJ030021804.g|mrj|MRJ030021819.g|mrj|MRJ030021801.g|mrj|MRJ030021802.g|mrj|MRJ030021805.g|mrj|MRJ030021817.g|mrj|MRJ030021799.g	http://amigo.geneontology.org/amigo/term/GO:2000038			Plant-pathogen interaction	KEGG PATHWAY	ath04626	16	170	0.00405811	0.0250304	bjy|BJY020006518.g|bjy|BJY020003595.g|bjy|BJY040030535.g|bjy|BJY020006820.g|bjy|BJY090008409.g|bjy|BJY020004148.g|bjy|BJY020006816.g|bjy|BJY020003409.g|bjy|BJY040028571.g|bjy|BJY020005711.g|bjy|BJY020006514.g|bjy|BJY020006515.g|bjy|BJY070018064.g|bjy|BJY020005788.g|bjy|BJY010015178.g|bjy|BJY020003810.g	http://www.genome.jp/kegg-bin/show_pathway?ath04626/ath:AT5G56270%09red/ath:AT5G20480%09red/ath:AT2G41410%09red/ath:AT2G43790%09red/ath:AT1G19230%09red/ath:AT4G11260%09red/ath:AT3G10190%09red/ath:AT4G26090%09red			plant-type secondary cell wall biogenesis	Gene Ontology	GO:0009834	23	56	4.85762e-14	1.70237e-12	bjy|BJY090009180.g|bjy|BJY020005886.g|bjy|BJY020005953.g|bjy|BJY020005890.g|bjy|BJY020005881.g|bjy|BJY010016168.g|bjy|BJY020005880.g|bjy|BJY050026839.g|bjy|BJY020005875.g|bjy|BJY020005883.g|bjy|BJY020005882.g|bjy|BJY020005941.g|bjy|BJY020005889.g|bjy|BJY020005888.g|bjy|BJY020005885.g|bjy|BJY020005940.g|bjy|BJY020005943.g|bjy|BJY020005946.g|bjy|BJY020005947.g|bjy|BJY020005887.g|bjy|BJY020005884.g|…	http://amigo.geneontology.org/amigo/term/GO:0009834
Glycosphingolipid biosynthesis - ganglio series	KEGG PATHWAY	ath00604	1	5	0.157358	0.294934	mrj|MRJ040005427.g	http://www.genome.jp/kegg-bin/show_pathway?ath00604/ath:AT3G52840%09red				calmodulin binding	Gene Ontology	GO:0005516	23	169	5.90243e-09	2.03789e-07	mrj|MRJ020015584.g|mrj|MRJ060022816.g|mrj|MRJ020016045.g|mrj|MRJ020015201.g|mrj|MRJ020016039.g|mrj|MRJ020016037.g|mrj|MRJ060022803.g|mrj|MRJ060022826.g|mrj|MRJ060022818.g|mrj|MRJ060023481.g|mrj|MRJ060022827.g|mrj|MRJ060022825.g|mrj|MRJ020016058.g|mrj|MRJ020015577.g|mrj|MRJ070011376.g|mrj|MRJ070011379.g|mrj|MRJ060022822.g|mrj|MRJ070011388.g|mrj|MRJ070011389.g|mrj|MRJ070011385.g|mrj|MRJ020016043.g|…	http://amigo.geneontology.org/amigo/term/GO:0005516			Folate biosynthesis	KEGG PATHWAY	ath00790	4	26	0.0323157	0.113252	bjy|BJY060010104.g|bjy|BJY020004726.g|bjy|BJY020006827.g|bjy|BJY020004090.g	http://www.genome.jp/kegg-bin/show_pathway?ath00790/ath:AT5G57850%09red/ath:AT5G20990%09red			defense response to fungus	Gene Ontology	GO:0050832	39	194	6.21513e-14	2.08342e-12	bjy|BJY020003925.g|bjy|BJY050025773.g|bjy|BJY050024183.g|bjy|BJY070018352.g|bjy|BJY030019845.g|bjy|BJY030019846.g|bjy|BJY030019839.g|bjy|BJY030019849.g|bjy|BJY030019848.g|bjy|BJY050025331.g|bjy|BJY030019847.g|bjy|BJY030019844.g|bjy|BJY020003921.g|bjy|BJY070018443.g|bjy|BJY030019823.g|bjy|BJY040030587.g|bjy|BJY020006816.g|bjy|BJY030019825.g|bjy|BJY030019842.g|bjy|BJY020006393.g|bjy|BJY020006497.g|…	http://amigo.geneontology.org/amigo/term/GO:0050832
Glycosylphosphatidylinositol (GPI)-anchor biosynthesis	KEGG PATHWAY	ath00563	2	25	0.175435	0.321468	mrj|MRJ060023435.g|mrj|MRJ060023427.g	http://www.genome.jp/kegg-bin/show_pathway?ath00563/ath:AT2G34980%09red				negative regulation of defense response to bacterium	Gene Ontology	GO:1900425	8	9	7.38934e-09	2.4237e-07	mrj|MRJ030021806.g|mrj|MRJ030021804.g|mrj|MRJ030021819.g|mrj|MRJ030021801.g|mrj|MRJ030021802.g|mrj|MRJ030021805.g|mrj|MRJ030021817.g|mrj|MRJ030021799.g	http://amigo.geneontology.org/amigo/term/GO:1900425			Glycerolipid metabolism	KEGG PATHWAY	ath00561	6	60	0.0517708	0.145348	bjy|BJY020004675.g|bjy|BJY020004165.g|bjy|BJY020004552.g|bjy|BJY020004677.g|bjy|BJY020004551.g|bjy|BJY020005684.g	http://www.genome.jp/kegg-bin/show_pathway?ath00561/ath:AT5G08380%09red/ath:AT1G73480%09red			plasma membrane	Gene Ontology	GO:0005886	212	2973	4.06226e-13	1.305e-11	bjy|BJY020003619.g|bjy|BJY030021820.g|bjy|BJY040030553.g|bjy|BJY020003404.g|bjy|BJY030020097.g|bjy|BJY020004000.g|bjy|BJY020006197.g|bjy|BJY020005953.g|bjy|BJY060011316.g|bjy|BJY060011250.g|bjy|BJY020006754.g|bjy|BJY050024207.g|bjy|BJY040030530.g|bjy|BJY070019532.g|bjy|BJY040030559.g|bjy|BJY060011159.g|bjy|BJY020003693.g|bjy|BJY060010062.g|bjy|BJY020004744.g|bjy|BJY020005795.g|bjy|BJY030020813.g|…	http://amigo.geneontology.org/amigo/term/GO:0005886
ABC transporters	KEGG PATHWAY	ath02010	2	26	0.185612	0.330874	mrj|MRJ060024976.g|mrj|MRJ050009178.g	http://www.genome.jp/kegg-bin/show_pathway?ath02010/ath:AT5G58270%09red				protein serine/threonine kinase activity	Gene Ontology	GO:0004674	33	339	7.99405e-09	2.49719e-07	mrj|MRJ090005461.g|mrj|MRJ060022715.g|mrj|MRJ020015584.g|mrj|MRJ060022816.g|mrj|MRJ060023127.g|mrj|MRJ020015201.g|mrj|MRJ060022860.g|mrj|MRJ030020156.g|mrj|MRJ090005467.g|mrj|MRJ090006558.g|mrj|MRJ060022825.g|mrj|MRJ030020392.g|mrj|MRJ060022826.g|mrj|MRJ060022818.g|mrj|MRJ060023481.g|mrj|MRJ060022827.g|mrj|MRJ060022803.g|mrj|MRJ030020391.g|mrj|MRJ060022723.g|mrj|MRJ040006119.g|mrj|MRJ020015608.g|…	http://amigo.geneontology.org/amigo/term/GO:0004674			Tryptophan metabolism	KEGG PATHWAY	ath00380	6	60	0.0517708	0.145348	bjy|BJY070019235.g|bjy|BJY030021600.g|bjy|BJY060010919.g|bjy|BJY030021597.g|bjy|BJY070019234.g|bjy|BJY060010914.g	http://www.genome.jp/kegg-bin/show_pathway?ath00380/ath:AT3G43600%09red/ath:AT4G35160%09red/ath:AT1G04580%09red			UDP-glucosyltransferase activity	Gene Ontology	GO:0035251	15	23	8.34904e-12	2.5395e-10	bjy|BJY020006500.g|bjy|BJY040029274.g|bjy|BJY020004500.g|bjy|BJY020006075.g|bjy|BJY060010659.g|bjy|BJY090009096.g|bjy|BJY020005693.g|bjy|BJY050025112.g|bjy|BJY050025113.g|bjy|BJY090007214.g|bjy|BJY040029877.g|bjy|BJY010016600.g|bjy|BJY070018253.g|bjy|BJY020006076.g|bjy|BJY080000719.g	http://amigo.geneontology.org/amigo/term/GO:0035251
Glycosaminoglycan degradation	KEGG PATHWAY	ath00531	1	7	0.204107	0.356897	mrj|MRJ040005427.g	http://www.genome.jp/kegg-bin/show_pathway?ath00531/ath:AT3G52840%09red				response to carbon dioxide	Gene Ontology	GO:0010037	8	10	1.29718e-08	3.86797e-07	mrj|MRJ030021806.g|mrj|MRJ030021804.g|mrj|MRJ030021819.g|mrj|MRJ030021801.g|mrj|MRJ030021802.g|mrj|MRJ030021805.g|mrj|MRJ030021817.g|mrj|MRJ030021799.g	http://amigo.geneontology.org/amigo/term/GO:0010037			AGE-RAGE signaling pathway in diabetic complications	KEGG PATHWAY	ath04933	3	20	0.0651072	0.170161	bjy|BJY020004694.g|bjy|BJY090007119.g|bjy|BJY090008438.g	http://www.genome.jp/kegg-bin/show_pathway?ath04933/ath:AT3G48040%09red/ath:AT4G35020%09red			cytosolic ribosome	Gene Ontology	GO:0022626	34	178	8.56383e-12	2.5395e-10	bjy|BJY050025225.g|bjy|BJY090009276.g|bjy|BJY020004828.g|bjy|BJY020004825.g|bjy|BJY020004649.g|bjy|BJY020004824.g|bjy|BJY020004827.g|bjy|BJY050023221.g|bjy|BJY020004826.g|bjy|BJY050023220.g|bjy|BJY050025223.g|bjy|BJY020004820.g|bjy|BJY020004821.g|bjy|BJY020006817.g|bjy|BJY020004423.g|bjy|BJY060011252.g|bjy|BJY020004818.g|bjy|BJY020004422.g|bjy|BJY020004850.g|bjy|BJY020004424.g|bjy|BJY020004425.g|…	http://amigo.geneontology.org/amigo/term/GO:0022626
Carotenoid biosynthesis	KEGG PATHWAY	ath00906	2	29	0.216576	0.364292	mrj|MRJ050010170.g|mrj|MRJ050009139.g	http://www.genome.jp/kegg-bin/show_pathway?ath00906/ath:AT3G19270%09red/ath:AT1G06820%09red				defense response to fungus, incompatible interaction	Gene Ontology	GO:0009817	12	45	5.0572e-08	1.3823e-06	mrj|MRJ030018236.g|mrj|MRJ030018232.g|mrj|MRJ070012494.g|mrj|MRJ030018239.g|mrj|MRJ070012500.g|mrj|MRJ030018237.g|mrj|MRJ030018234.g|mrj|MRJ070012497.g|mrj|MRJ070011883.g|mrj|MRJ010004554.g|mrj|MRJ070012493.g|mrj|MRJ030018235.g	http://amigo.geneontology.org/amigo/term/GO:0009817			Fatty acid elongation	KEGG PATHWAY	ath00062	4	35	0.0730528	0.179375	bjy|BJY010014390.g|bjy|BJY010014387.g|bjy|BJY010014388.g|bjy|BJY010014392.g	http://www.genome.jp/kegg-bin/show_pathway?ath00062/ath:AT1G04220%09red			secretory vesicle	Gene Ontology	GO:0099503	31	148	9.17378e-12	2.61962e-10	bjy|BJY020003813.g|bjy|BJY030023017.g|bjy|BJY030023033.g|bjy|BJY020003750.g|bjy|BJY030023048.g|bjy|BJY030023044.g|bjy|BJY020003814.g|bjy|BJY020003815.g|bjy|BJY030023019.g|bjy|BJY030023024.g|bjy|BJY040030530.g|bjy|BJY020003752.g|bjy|BJY030022904.g|bjy|BJY030022891.g|bjy|BJY020003466.g|bjy|BJY020006067.g|bjy|BJY020003404.g|bjy|BJY040030576.g|bjy|BJY040029509.g|bjy|BJY020004552.g|bjy|BJY020004677.g|…	http://amigo.geneontology.org/amigo/term/GO:0099503
Phenylalanine, tyrosine and tryptophan biosynthesis	KEGG PATHWAY	ath00400	3	56	0.230784	0.379434	mrj|MRJ060022986.g|mrj|MRJ060022983.g|mrj|MRJ060022786.g	http://www.genome.jp/kegg-bin/show_pathway?ath00400/ath:AT5G54810%09red/ath:AT1G08250%09red				plant-type secondary cell wall biogenesis	Gene Ontology	GO:0009834	13	56	5.73466e-08	1.50478e-06	mrj|MRJ030021330.g|mrj|MRJ030021304.g|mrj|MRJ030021333.g|mrj|MRJ030021343.g|mrj|MRJ030021334.g|mrj|MRJ030021312.g|mrj|MRJ030021315.g|mrj|MRJ030021318.g|mrj|MRJ030021322.g|mrj|MRJ030021341.g|mrj|MRJ030021329.g|mrj|MRJ030021340.g|mrj|MRJ030021310.g	http://amigo.geneontology.org/amigo/term/GO:0009834			Base excision repair	KEGG PATHWAY	ath03410	4	43	0.123626	0.254854	bjy|BJY020004791.g|bjy|BJY020003462.g|bjy|BJY040030568.g|bjy|BJY020004792.g	http://www.genome.jp/kegg-bin/show_pathway?ath03410/ath:AT2G31320%09red/ath:AT3G20540%09red/ath:AT1G50840%09red			unidimensional cell growth	Gene Ontology	GO:0009826	28	123	1.70571e-11	4.69678e-10	bjy|BJY020003619.g|bjy|BJY020005886.g|bjy|BJY020005953.g|bjy|BJY020005890.g|bjy|BJY020005881.g|bjy|BJY050024190.g|bjy|BJY020005880.g|bjy|BJY020005875.g|bjy|BJY020005883.g|bjy|BJY030021900.g|bjy|BJY020005882.g|bjy|BJY050024213.g|bjy|BJY030022070.g|bjy|BJY020005941.g|bjy|BJY020005889.g|bjy|BJY020005888.g|bjy|BJY020005885.g|bjy|BJY090009234.g|bjy|BJY020005940.g|bjy|BJY020005943.g|bjy|BJY020005946.g|…	http://amigo.geneontology.org/amigo/term/GO:0009826
Peroxisome	KEGG PATHWAY	ath04146	4	87	0.253766	0.402102	mrj|MRJ060022706.g|mrj|MRJ060023484.g|mrj|MRJ060022705.g|mrj|MRJ050010113.g	http://www.genome.jp/kegg-bin/show_pathway?ath04146/ath:AT3G12800%09red/ath:AT1G77590%09red				peptidyl-serine phosphorylation	Gene Ontology	GO:0018105	15	82	8.8411e-08	2.23068e-06	mrj|MRJ070011385.g|mrj|MRJ020016045.g|mrj|MRJ070011379.g|mrj|MRJ020016043.g|mrj|MRJ060023481.g|mrj|MRJ070011376.g|mrj|MRJ070011384.g|mrj|MRJ020015201.g|mrj|MRJ030020729.g|mrj|MRJ020016039.g|mrj|MRJ070011383.g|mrj|MRJ070011388.g|mrj|MRJ020016037.g|mrj|MRJ020016058.g|mrj|MRJ070011389.g	http://amigo.geneontology.org/amigo/term/GO:0018105			Inositol phosphate metabolism	KEGG PATHWAY	ath00562	6	78	0.127622	0.26239	bjy|BJY020005837.g|bjy|BJY020005595.g|bjy|BJY090008412.g|bjy|BJY030020111.g|bjy|BJY020004062.g|bjy|BJY020006629.g	http://www.genome.jp/kegg-bin/show_pathway?ath00562/ath:AT1G14520%09red/ath:AT3G43220%09red/ath:AT1G07230%09red			transferase activity, transferring glycosyl groups	Gene Ontology	GO:0016757	52	412	5.34498e-11	1.37366e-09	bjy|BJY020003418.g|bjy|BJY020006193.g|bjy|BJY020006196.g|bjy|BJY020006500.g|bjy|BJY020006250.g|bjy|BJY020006248.g|bjy|BJY050025112.g|bjy|BJY050025113.g|bjy|BJY020006071.g|bjy|BJY020006291.g|bjy|BJY080001019.g|bjy|BJY020006195.g|bjy|BJY020006073.g|bjy|BJY040028380.g|bjy|BJY040028373.g|bjy|BJY010016168.g|bjy|BJY020004019.g|bjy|BJY090009096.g|bjy|BJY020006565.g|bjy|BJY020005693.g|bjy|BJY020005902.g|…	http://amigo.geneontology.org/amigo/term/GO:0016757
Glycerolipid metabolism	KEGG PATHWAY	ath00561	3	60	0.260987	0.411556	mrj|MRJ060022761.g|mrj|MRJ060022763.g|mrj|MRJ060022760.g	http://www.genome.jp/kegg-bin/show_pathway?ath00561/ath:AT2G38110%09red/ath:AT1G06520%09red				leaf morphogenesis	Gene Ontology	GO:0009965	13	61	1.36402e-07	3.31407e-06	mrj|MRJ070012079.g|mrj|MRJ070011615.g|mrj|MRJ070011610.g|mrj|MRJ010004608.g|mrj|MRJ070012086.g|mrj|MRJ070011611.g|mrj|MRJ030020912.g|mrj|MRJ070011609.g|mrj|MRJ070012081.g|mrj|MRJ070011987.g|mrj|MRJ070014053.g|mrj|MRJ070012085.g|mrj|MRJ070012083.g	http://amigo.geneontology.org/amigo/term/GO:0009965			Glutathione metabolism	KEGG PATHWAY	ath00480	7	102	0.156772	0.301425	bjy|BJY070018988.g|bjy|BJY070018995.g|bjy|BJY020004511.g|bjy|BJY070018976.g|bjy|BJY020003991.g|bjy|BJY020003990.g|bjy|BJY020004512.g	http://www.genome.jp/kegg-bin/show_pathway?ath00480/ath:AT1G10370%09red/ath:AT5G41210%09red/ath:AT3G55040%09red/ath:AT1G59700%09red			protein localization to endoplasmic reticulum exit site	Gene Ontology	GO:0070973	11	11	2.29214e-10	5.70078e-09	bjy|BJY060012159.g|bjy|BJY060012158.g|bjy|BJY060012155.g|bjy|BJY060012153.g|bjy|BJY060012152.g|bjy|BJY060012149.g|bjy|BJY060012157.g|bjy|BJY060012154.g|bjy|BJY060012151.g|bjy|BJY060012150.g|bjy|BJY060012160.g	http://amigo.geneontology.org/amigo/term/GO:0070973
Steroid biosynthesis	KEGG PATHWAY	ath00100	2	35	0.279446	0.43235	mrj|MRJ060022841.g|mrj|MRJ090007167.g	http://www.genome.jp/kegg-bin/show_pathway?ath00100/ath:AT3G52940%09red				pectin catabolic process	Gene Ontology	GO:0045490	15	88	1.99447e-07	4.57149e-06	mrj|MRJ030022017.g|mrj|MRJ090005664.g|mrj|MRJ070014251.g|mrj|MRJ030022018.g|mrj|MRJ070013661.g|mrj|MRJ090007246.g|mrj|MRJ040006752.g|mrj|MRJ050008034.g|mrj|MRJ090007245.g|mrj|MRJ060025289.g|mrj|MRJ040006398.g|mrj|MRJ070014250.g|mrj|MRJ070011595.g|mrj|MRJ030020949.g|mrj|MRJ030019511.g	http://amigo.geneontology.org/amigo/term/GO:0045490			Riboflavin metabolism	KEGG PATHWAY	ath00740	2	18	0.194933	0.346298	bjy|BJY020006882.g|bjy|BJY020006883.g	http://www.genome.jp/kegg-bin/show_pathway?ath00740/ath:AT3G17790%09red/ath:AT1G14700%09red			extracellular region	Gene Ontology	GO:0005576	187	2749	4.72815e-10	1.13919e-08	bjy|BJY020005443.g|bjy|BJY040028384.g|bjy|BJY090008348.g|bjy|BJY020006810.g|bjy|BJY080001146.g|bjy|BJY020003925.g|bjy|BJY060011158.g|bjy|BJY040028386.g|bjy|BJY030019846.g|bjy|BJY020003418.g|bjy|BJY030019839.g|bjy|BJY020004053.g|bjy|BJY050025639.g|bjy|BJY050024188.g|bjy|BJY060012392.g|bjy|BJY040028369.g|bjy|BJY030022052.g|bjy|BJY030019844.g|bjy|BJY020006619.g|bjy|BJY090008439.g|bjy|BJY070018443.g|…	http://amigo.geneontology.org/amigo/term/GO:0005576
Mismatch repair	KEGG PATHWAY	ath03430	2	39	0.321253	0.473578	mrj|MRJ060023235.g|mrj|MRJ060023231.g	http://www.genome.jp/kegg-bin/show_pathway?ath03430/ath:AT1G18090%09red				defense response	Gene Ontology	GO:0006952	24	226	2.02093e-07	4.57149e-06	mrj|MRJ030018236.g|mrj|MRJ050007897.g|mrj|MRJ070012500.g|mrj|MRJ030018237.g|mrj|MRJ070013608.g|mrj|MRJ030018235.g|mrj|MRJ020016971.g|mrj|MRJ050007902.g|mrj|MRJ030018232.g|mrj|MRJ020016969.g|mrj|MRJ070012497.g|mrj|MRJ050007900.g|mrj|MRJ030018239.g|mrj|MRJ020016778.g|mrj|MRJ070012493.g|mrj|MRJ070012494.g|mrj|MRJ010004554.g|mrj|MRJ020016737.g|mrj|MRJ080027823.g|mrj|MRJ030018234.g|mrj|MRJ050010591.g|…	http://amigo.geneontology.org/amigo/term/GO:0006952			Butanoate metabolism	KEGG PATHWAY	ath00650	2	19	0.209991	0.364646	bjy|BJY050026835.g|bjy|BJY010015408.g	http://www.genome.jp/kegg-bin/show_pathway?ath00650/ath:AT4G11820%09red			carbohydrate metabolic process	Gene Ontology	GO:0005975	43	323	5.70516e-10	1.33293e-08	bjy|BJY020003813.g|bjy|BJY020005764.g|bjy|BJY050025225.g|bjy|BJY020003750.g|bjy|BJY020004828.g|bjy|BJY020004552.g|bjy|BJY020004551.g|bjy|BJY020004825.g|bjy|BJY020003814.g|bjy|BJY020003815.g|bjy|BJY020004649.g|bjy|BJY020004824.g|bjy|BJY020004827.g|bjy|BJY020004826.g|bjy|BJY050025223.g|bjy|BJY020004820.g|bjy|BJY020004821.g|bjy|BJY020004131.g|bjy|BJY020004423.g|bjy|BJY020004818.g|bjy|BJY020004422.g|…	http://amigo.geneontology.org/amigo/term/GO:0005975
Biosynthesis of secondary metabolites	KEGG PATHWAY	ath01110	35	1107	0.324875	0.476773	mrj|MRJ080028195.g|mrj|MRJ060022986.g|mrj|MRJ060022983.g|mrj|MRJ030019954.g|mrj|MRJ080028199.g|mrj|MRJ080028308.g|mrj|MRJ060022426.g|mrj|MRJ060022425.g|mrj|MRJ060022763.g|mrj|MRJ010000732.g|mrj|MRJ080028278.g|mrj|MRJ040007180.g|mrj|MRJ080027621.g|mrj|MRJ080027619.g|mrj|MRJ060022761.g|mrj|MRJ030019946.g|mrj|MRJ060022760.g|mrj|MRJ010003325.g|mrj|MRJ050009911.g|mrj|MRJ050009896.g|mrj|MRJ090005811.g|…	http://www.genome.jp/kegg-bin/show_pathway?ath01110/ath:AT5G54160%09red/ath:AT1G08250%09red/ath:AT3G52940%09red/ath:AT1G22400%09red/ath:AT5G19220%09red/ath:AT1G79460%09red/ath:AT1G06820%09red/ath:AT1G06520%09red/ath:ArthCp031%09red/ath:AT1G09430%09red/ath:AT1G15950%09red/ath:AT2G38110%09red/ath:AT5G54810%09red/ath:AT5G20950%09red/ath:AT5G22410%09red/ath:AT2G34060%09red/ath:AT4G02780%09red				transcription regulatory region sequence-specific DNA binding	Gene Ontology	GO:0000976	36	460	2.79724e-07	6.11663e-06	mrj|MRJ050010109.g|mrj|MRJ070012207.g|mrj|MRJ010005071.g|mrj|MRJ060024901.g|mrj|MRJ050009862.g|mrj|MRJ070012208.g|mrj|MRJ030018797.g|mrj|MRJ090006318.g|mrj|MRJ090006993.g|mrj|MRJ090006992.g|mrj|MRJ060023887.g|mrj|MRJ090006991.g|mrj|MRJ080026843.g|mrj|MRJ010004030.g|mrj|MRJ020015193.g|mrj|MRJ060024899.g|mrj|MRJ060024938.g|mrj|MRJ010001793.g|mrj|MRJ070011777.g|mrj|MRJ010003257.g|mrj|MRJ090005692.g|…	http://amigo.geneontology.org/amigo/term/GO:0000976			Circadian rhythm - plant	KEGG PATHWAY	ath04712	3	36	0.211271	0.365224	bjy|BJY020006061.g|bjy|BJY020006873.g|bjy|BJY020003511.g	http://www.genome.jp/kegg-bin/show_pathway?ath04712/ath:AT5G57360%09red/ath:AT1G68050%09red			negative regulation of translation	Gene Ontology	GO:0017148	12	19	1.36503e-09	3.0954e-08	bjy|BJY030022895.g|bjy|BJY030022917.g|bjy|BJY020006532.g|bjy|BJY030023027.g|bjy|BJY030022907.g|bjy|BJY030022889.g|bjy|BJY070019511.g|bjy|BJY030023041.g|bjy|BJY030023032.g|bjy|BJY030023037.g|bjy|BJY030022914.g|bjy|BJY020006668.g	http://amigo.geneontology.org/amigo/term/GO:0017148
Tyrosine metabolism	KEGG PATHWAY	ath00350	2	40	0.331622	0.479172	mrj|MRJ070011086.g|mrj|MRJ020016614.g	http://www.genome.jp/kegg-bin/show_pathway?ath00350/ath:AT4G15940%09red				regulation of transcription, DNA-templated	Gene Ontology	GO:0006355	74	1351	3.53983e-07	7.49074e-06	mrj|MRJ010002269.g|mrj|MRJ070012207.g|mrj|MRJ080026481.g|mrj|MRJ060024476.g|mrj|MRJ070011610.g|mrj|MRJ070012083.g|mrj|MRJ070012086.g|mrj|MRJ070011611.g|mrj|MRJ010001693.g|mrj|MRJ010002926.g|mrj|MRJ030019202.g|mrj|MRJ060023237.g|mrj|MRJ010001835.g|mrj|MRJ080027031.g|mrj|MRJ010003575.g|mrj|MRJ070012208.g|mrj|MRJ080028020.g|mrj|MRJ070012085.g|mrj|MRJ030019203.g|mrj|MRJ060022671.g|mrj|MRJ030020341.g|…	http://amigo.geneontology.org/amigo/term/GO:0006355			Diterpenoid biosynthesis	KEGG PATHWAY	ath00904	2	22	0.255689	0.413283	bjy|BJY020004227.g|bjy|BJY020005607.g	http://www.genome.jp/kegg-bin/show_pathway?ath00904/ath:AT1G15550%09red			lysosome	Gene Ontology	GO:0005764	13	33	2.32544e-08	4.84572e-07	bjy|BJY030023017.g|bjy|BJY030022904.g|bjy|BJY020006263.g|bjy|BJY030023033.g|bjy|BJY030023042.g|bjy|BJY030023019.g|bjy|BJY030023048.g|bjy|BJY030023044.g|bjy|BJY030022897.g|bjy|BJY020006255.g|bjy|BJY030022891.g|bjy|BJY030022901.g|bjy|BJY030023024.g	http://amigo.geneontology.org/amigo/term/GO:0005764
Starch and sucrose metabolism	KEGG PATHWAY	ath00500	6	165	0.350197	0.499411	mrj|MRJ060022426.g|mrj|MRJ060022425.g|mrj|MRJ030019954.g|mrj|MRJ030021531.g|mrj|MRJ030021532.g|mrj|MRJ030019946.g	http://www.genome.jp/kegg-bin/show_pathway?ath00500/ath:AT5G20950%09red/ath:AT4G10260%09red/ath:AT5G19220%09red				recognition of pollen	Gene Ontology	GO:0048544	10	37	5.96082e-07	1.19345e-05	mrj|MRJ040006466.g|mrj|MRJ020015584.g|mrj|MRJ060022816.g|mrj|MRJ060022827.g|mrj|MRJ060022818.g|mrj|MRJ020015577.g|mrj|MRJ060022822.g|mrj|MRJ060022803.g|mrj|MRJ060022826.g|mrj|MRJ060022825.g	http://amigo.geneontology.org/amigo/term/GO:0048544			Phagosome	KEGG PATHWAY	ath04145	5	82	0.280732	0.438725	bjy|BJY020004694.g|bjy|BJY090007119.g|bjy|BJY040028519.g|bjy|BJY040028520.g|bjy|BJY090008438.g	http://www.genome.jp/kegg-bin/show_pathway?ath04145/ath:AT1G08450%09red/ath:AT3G48040%09red/ath:AT4G35020%09red			protein binding	Gene Ontology	GO:0005515	201	3199	3.73765e-08	7.5835e-07	bjy|BJY090008398.g|bjy|BJY030021820.g|bjy|BJY020003511.g|bjy|BJY050024183.g|bjy|BJY020003925.g|bjy|BJY070018385.g|bjy|BJY020006879.g|bjy|BJY020005652.g|bjy|BJY010015294.g|bjy|BJY020005954.g|bjy|BJY020003973.g|bjy|BJY020003566.g|bjy|BJY070019532.g|bjy|BJY040030559.g|bjy|BJY020003693.g|bjy|BJY020004891.g|bjy|BJY020003445.g|bjy|BJY010015183.g|bjy|BJY030022907.g|bjy|BJY070019490.g|bjy|BJY090009025.g|…	http://amigo.geneontology.org/amigo/term/GO:0005515
Sulfur metabolism	KEGG PATHWAY	ath00920	2	42	0.352218	0.501204	mrj|MRJ060022832.g|mrj|MRJ060023470.g	http://www.genome.jp/kegg-bin/show_pathway?ath00920/ath:AT5G54390%09red/ath:AT5G63980%09red				plant-type vacuole membrane	Gene Ontology	GO:0009705	16	111	6.00366e-07	1.19345e-05	mrj|MRJ030021330.g|mrj|MRJ030021304.g|mrj|MRJ030021333.g|mrj|MRJ030020156.g|mrj|MRJ030021343.g|mrj|MRJ030021334.g|mrj|MRJ030021312.g|mrj|MRJ070012194.g|mrj|MRJ010000848.g|mrj|MRJ030021315.g|mrj|MRJ030021318.g|mrj|MRJ030021322.g|mrj|MRJ030021341.g|mrj|MRJ030021329.g|mrj|MRJ030021340.g|mrj|MRJ030021310.g	http://amigo.geneontology.org/amigo/term/GO:0009705			Ether lipid metabolism	KEGG PATHWAY	ath00565	2	27	0.331857	0.481849	bjy|BJY020005837.g|bjy|BJY020004062.g	http://www.genome.jp/kegg-bin/show_pathway?ath00565/ath:AT1G07230%09red			protein serine/threonine kinase activity	Gene Ontology	GO:0004674	40	339	4.64443e-08	9.18168e-07	bjy|BJY050024183.g|bjy|BJY060011156.g|bjy|BJY060011157.g|bjy|BJY060011158.g|bjy|BJY080001938.g|bjy|BJY050024212.g|bjy|BJY020004110.g|bjy|BJY050024207.g|bjy|BJY040030559.g|bjy|BJY060011159.g|bjy|BJY050024189.g|bjy|BJY050024197.g|bjy|BJY020005795.g|bjy|BJY050024205.g|bjy|BJY050024204.g|bjy|BJY060011176.g|bjy|BJY050024188.g|bjy|BJY050024208.g|bjy|BJY050024190.g|bjy|BJY050024196.g|bjy|BJY020004655.g|…	http://amigo.geneontology.org/amigo/term/GO:0004674
Propanoate metabolism	KEGG PATHWAY	ath00640	2	43	0.362434	0.511305	mrj|MRJ090005811.g|mrj|MRJ020017006.g	http://www.genome.jp/kegg-bin/show_pathway?ath00640/ath:ArthCp031%09red				regulation of defense response to bacterium	Gene Ontology	GO:1900424	6	7	7.06676e-07	1.32451e-05	mrj|MRJ030021331.g|mrj|MRJ030021328.g|mrj|MRJ030021306.g|mrj|MRJ030021308.g|mrj|MRJ040006052.g|mrj|MRJ030021326.g	http://amigo.geneontology.org/amigo/term/GO:1900424			Valine, leucine and isoleucine degradation	KEGG PATHWAY	ath00280	3	51	0.378176	0.526526	bjy|BJY050026835.g|bjy|BJY060009774.g|bjy|BJY010015408.g	http://www.genome.jp/kegg-bin/show_pathway?ath00280/ath:AT4G39660%09red/ath:AT4G11820%09red			calcium ion binding	Gene Ontology	GO:0005509	32	234	5.05193e-08	9.7376e-07	bjy|BJY020004726.g|bjy|BJY050024183.g|bjy|BJY040030555.g|bjy|BJY050024212.g|bjy|BJY010016867.g|bjy|BJY060010104.g|bjy|BJY050024207.g|bjy|BJY050024189.g|bjy|BJY050024197.g|bjy|BJY020003445.g|bjy|BJY020003401.g|bjy|BJY050024204.g|bjy|BJY050024188.g|bjy|BJY050024208.g|bjy|BJY050024190.g|bjy|BJY010016874.g|bjy|BJY050024196.g|bjy|BJY040030527.g|bjy|BJY040028519.g|bjy|BJY050024213.g|bjy|BJY040028520.g|…	http://amigo.geneontology.org/amigo/term/GO:0005509
Phosphatidylinositol signaling system	KEGG PATHWAY	ath04070	3	76	0.384154	0.522105	mrj|MRJ010002479.g|mrj|MRJ010002478.g|mrj|MRJ060023470.g	http://www.genome.jp/kegg-bin/show_pathway?ath04070/ath:AT3G43810%09red/ath:AT5G63980%09red				polyamine biosynthetic process	Gene Ontology	GO:0006596	6	7	7.06676e-07	1.32451e-05	mrj|MRJ060024575.g|mrj|MRJ060024571.g|mrj|MRJ060024574.g|mrj|MRJ060024572.g|mrj|MRJ060024573.g|mrj|MRJ060024576.g	http://amigo.geneontology.org/amigo/term/GO:0006596			Glycolysis / Gluconeogenesis	KEGG PATHWAY	ath00010	6	116	0.378334	0.526526	bjy|BJY090008597.g|bjy|BJY020005669.g|bjy|BJY020006803.g|bjy|BJY090008598.g|bjy|BJY090008593.g|bjy|BJY090008601.g	http://www.genome.jp/kegg-bin/show_pathway?ath00010/ath:AT4G26270%09red/ath:AT5G01330%09red/ath:AT5G01320%09red/ath:AT5G54960%09red			plant-type vacuole membrane	Gene Ontology	GO:0009705	21	111	9.15236e-08	1.72109e-06	bjy|BJY020005941.g|bjy|BJY020005875.g|bjy|BJY020005945.g|bjy|BJY020005888.g|bjy|BJY020005885.g|bjy|BJY020005886.g|bjy|BJY020005883.g|bjy|BJY020005940.g|bjy|BJY040030555.g|bjy|BJY020005882.g|bjy|BJY020005953.g|bjy|BJY020005943.g|bjy|BJY020005946.g|bjy|BJY020005889.g|bjy|BJY020005947.g|bjy|BJY020005890.g|bjy|BJY020003445.g|bjy|BJY020005884.g|bjy|BJY020005881.g|bjy|BJY020005880.g|bjy|BJY020005887.g	http://amigo.geneontology.org/amigo/term/GO:0009705
Fatty acid degradation	KEGG PATHWAY	ath00071	2	47	0.402638	0.53685	mrj|MRJ060023484.g|mrj|MRJ050010113.g	http://www.genome.jp/kegg-bin/show_pathway?ath00071/ath:AT1G77590%09red				organ boundary specification between lateral organs and the meristem	Gene Ontology	GO:0010199	6	8	1.20715e-06	2.1997e-05	mrj|MRJ070011992.g|mrj|MRJ010005071.g|mrj|MRJ010005077.g|mrj|MRJ010005079.g|mrj|MRJ010005054.g|mrj|MRJ070011989.g	http://amigo.geneontology.org/amigo/term/GO:0010199			Cutin, suberine and wax biosynthesis	KEGG PATHWAY	ath00073	2	31	0.391198	0.536679	bjy|BJY010016874.g|bjy|BJY010016867.g	http://www.genome.jp/kegg-bin/show_pathway?ath00073/ath:AT1G70670%09red			3'-5' exonuclease activity	Gene Ontology	GO:0008408	12	31	9.42784e-08	1.73068e-06	bjy|BJY030022895.g|bjy|BJY030022917.g|bjy|BJY030022914.g|bjy|BJY020003462.g|bjy|BJY030022907.g|bjy|BJY030023027.g|bjy|BJY070019511.g|bjy|BJY040030568.g|bjy|BJY030023041.g|bjy|BJY030023032.g|bjy|BJY030023037.g|bjy|BJY030022889.g	http://amigo.geneontology.org/amigo/term/GO:0008408
Other glycan degradation	KEGG PATHWAY	ath00511	1	19	0.434944	0.569507	mrj|MRJ040005427.g	http://www.genome.jp/kegg-bin/show_pathway?ath00511/ath:AT3G52840%09red				vacuolar membrane	Gene Ontology	GO:0005774	33	434	1.5621e-06	2.69668e-05	mrj|MRJ030021343.g|mrj|MRJ030021304.g|mrj|MRJ060022964.g|mrj|MRJ080026588.g|mrj|MRJ030021318.g|mrj|MRJ030021334.g|mrj|MRJ030021315.g|mrj|MRJ030021322.g|mrj|MRJ030019956.g|mrj|MRJ060022705.g|mrj|MRJ030021341.g|mrj|MRJ030021340.g|mrj|MRJ030021329.g|mrj|MRJ030021330.g|mrj|MRJ030020099.g|mrj|MRJ080026492.g|mrj|MRJ010004570.g|mrj|MRJ060023017.g|mrj|MRJ030021312.g|mrj|MRJ010001025.g|mrj|MRJ040006668.g|…	http://amigo.geneontology.org/amigo/term/GO:0005774			RNA transport	KEGG PATHWAY	ath03013	8	171	0.445353	0.586952	bjy|BJY090009180.g|bjy|BJY050026839.g|bjy|BJY020005002.g|bjy|BJY020004989.g|bjy|BJY020005862.g|bjy|BJY020005801.g|bjy|BJY060011114.g|bjy|BJY020004044.g	http://www.genome.jp/kegg-bin/show_pathway?ath03013/ath:AT3G11400%09red/ath:AT2G32230%09red/ath:AT1G54290%09red/ath:AT4G21900%09red/ath:AT2G03820%09red			intracellular protein transport	Gene Ontology	GO:0006886	25	171	4.71919e-07	8.46163e-06	bjy|BJY020005886.g|bjy|BJY020005953.g|bjy|BJY020005652.g|bjy|BJY020005890.g|bjy|BJY020005881.g|bjy|BJY020005880.g|bjy|BJY020005875.g|bjy|BJY020005883.g|bjy|BJY020005882.g|bjy|BJY020004200.g|bjy|BJY050023223.g|bjy|BJY020005000.g|bjy|BJY020005941.g|bjy|BJY020005889.g|bjy|BJY020005888.g|bjy|BJY020005885.g|bjy|BJY020005940.g|bjy|BJY020005943.g|bjy|BJY020005946.g|bjy|BJY020005947.g|bjy|BJY020005887.g|…	http://amigo.geneontology.org/amigo/term/GO:0006886
Protein export	KEGG PATHWAY	ath03060	2	54	0.469874	0.600853	mrj|MRJ060023568.g|mrj|MRJ060023567.g	http://www.genome.jp/kegg-bin/show_pathway?ath03060/ath:AT4G40042%09red				unidimensional cell growth	Gene Ontology	GO:0009826	16	123	2.03267e-06	3.41905e-05	mrj|MRJ030021330.g|mrj|MRJ030021304.g|mrj|MRJ030021333.g|mrj|MRJ090007226.g|mrj|MRJ030021343.g|mrj|MRJ030021334.g|mrj|MRJ030021312.g|mrj|MRJ070011883.g|mrj|MRJ090007224.g|mrj|MRJ030021315.g|mrj|MRJ030021318.g|mrj|MRJ030021322.g|mrj|MRJ030021341.g|mrj|MRJ030021329.g|mrj|MRJ030021340.g|mrj|MRJ030021310.g	http://amigo.geneontology.org/amigo/term/GO:0009826			Amino sugar and nucleotide sugar metabolism	KEGG PATHWAY	ath00520	6	131	0.486855	0.616639	bjy|BJY020004016.g|bjy|BJY020003418.g|bjy|BJY080000357.g|bjy|BJY020005910.g|bjy|BJY040030544.g|bjy|BJY020006768.g	http://www.genome.jp/kegg-bin/show_pathway?ath00520/ath:AT5G47780%09red/ath:AT1G74910%09red/ath:AT2G28760%09red			cytosol	Gene Ontology	GO:0005829	185	3025	7.82763e-07	1.34113e-05	bjy|BJY030021820.g|bjy|BJY020005443.g|bjy|BJY040027079.g|bjy|BJY050027068.g|bjy|BJY060011316.g|bjy|BJY010015294.g|bjy|BJY010015055.g|bjy|BJY020006754.g|bjy|BJY020004135.g|bjy|BJY060010062.g|bjy|BJY020004134.g|bjy|BJY020003445.g|bjy|BJY030020813.g|bjy|BJY060010919.g|bjy|BJY080002223.g|bjy|BJY030021597.g|bjy|BJY040028717.g|bjy|BJY040030576.g|bjy|BJY020004983.g|bjy|BJY040030527.g|bjy|BJY090009180.g|…	http://amigo.geneontology.org/amigo/term/GO:0005829
Basal transcription factors	KEGG PATHWAY	ath03022	2	55	0.479108	0.608384	mrj|MRJ010005080.g|mrj|MRJ050007534.g	http://www.genome.jp/kegg-bin/show_pathway?ath03022/ath:AT5G27620%09red				terpene synthase activity	Gene Ontology	GO:0010333	8	24	2.19775e-06	3.60431e-05	mrj|MRJ050009911.g|mrj|MRJ050009896.g|mrj|MRJ080027621.g|mrj|MRJ050009910.g|mrj|MRJ050009890.g|mrj|MRJ080027619.g|mrj|MRJ050009895.g|mrj|MRJ050009889.g	http://amigo.geneontology.org/amigo/term/GO:0010333			Fructose and mannose metabolism	KEGG PATHWAY	ath00051	3	64	0.517198	0.643161	bjy|BJY080000357.g|bjy|BJY020005669.g|bjy|BJY020006803.g	http://www.genome.jp/kegg-bin/show_pathway?ath00051/ath:AT4G26270%09red/ath:AT1G74910%09red			quercetin 4'-O-glucosyltransferase activity	Gene Ontology	GO:0080046	7	8	8.83199e-07	1.48032e-05	bjy|BJY090007214.g|bjy|BJY090009096.g|bjy|BJY020005693.g|bjy|BJY040029274.g|bjy|BJY010016600.g|bjy|BJY080000719.g|bjy|BJY040030560.g	http://amigo.geneontology.org/amigo/term/GO:0080046
Ribosome	KEGG PATHWAY	ath03010	11	364	0.486614	0.613162	mrj|MRJ070012038.g|mrj|MRJ010001005.g|mrj|MRJ060022629.g|mrj|MRJ070014457.g|mrj|MRJ050008977.g|mrj|MRJ010001025.g|mrj|MRJ040006668.g|mrj|MRJ090006129.g|mrj|MRJ090006132.g|mrj|MRJ070011765.g|mrj|MRJ060022626.g	http://www.genome.jp/kegg-bin/show_pathway?ath03010/ath:AT5G03850%09red/ath:AT3G04400%09red/ath:ArthMp085%09red/ath:AT2G31610%09red/ath:AT5G58420%09red/ath:AT4G16720%09red				gibberellin biosynthetic process	Gene Ontology	GO:0009686	8	25	2.82962e-06	4.52738e-05	mrj|MRJ050009911.g|mrj|MRJ050009896.g|mrj|MRJ080027621.g|mrj|MRJ050009910.g|mrj|MRJ050009890.g|mrj|MRJ080027619.g|mrj|MRJ050009895.g|mrj|MRJ050009889.g	http://amigo.geneontology.org/amigo/term/GO:0009686			Nucleotide excision repair	KEGG PATHWAY	ath03420	3	69	0.56611	0.684124	bjy|BJY020003462.g|bjy|BJY020003835.g|bjy|BJY040030568.g	http://www.genome.jp/kegg-bin/show_pathway?ath03420/ath:AT3G20540%09red/ath:AT3G28030%09red/ath:AT1G50840%09red			enzyme binding	Gene Ontology	GO:0019899	8	13	9.38799e-07	1.54003e-05	bjy|BJY020003693.g|bjy|BJY020003569.g|bjy|BJY040030366.g|bjy|BJY020003554.g|bjy|BJY020003566.g|bjy|BJY020006879.g|bjy|BJY020003560.g|bjy|BJY020003542.g	http://amigo.geneontology.org/amigo/term/GO:0019899
Pyrimidine metabolism	KEGG PATHWAY	ath00240	2	57	0.497277	0.619001	mrj|MRJ010002429.g|mrj|MRJ010002427.g	http://www.genome.jp/kegg-bin/show_pathway?ath00240/ath:AT5G18280%09red				cinnamic acid biosynthetic process	Gene Ontology	GO:0009800	5	5	3.90499e-06	6.09922e-05	mrj|MRJ010001494.g|mrj|MRJ050010109.g|mrj|MRJ090006993.g|mrj|MRJ070012032.g|mrj|MRJ090006992.g	http://amigo.geneontology.org/amigo/term/GO:0009800			RNA polymerase	KEGG PATHWAY	ath03020	2	45	0.575774	0.691466	bjy|BJY020005488.g|bjy|BJY020005516.g	http://www.genome.jp/kegg-bin/show_pathway?ath03020/ath:ArthCp013%09red			glucan endo-1,3-beta-D-glucosidase activity	Gene Ontology	GO:0042973	9	20	1.43689e-06	2.30801e-05	bjy|BJY020003813.g|bjy|BJY040029509.g|bjy|BJY020003750.g|bjy|BJY020003814.g|bjy|BJY020003751.g|bjy|BJY020003815.g|bjy|BJY040029511.g|bjy|BJY020003752.g|bjy|BJY040029510.g	http://amigo.geneontology.org/amigo/term/GO:0042973
Proteasome	KEGG PATHWAY	ath03050	2	60	0.523756	0.641015	mrj|MRJ060022915.g|mrj|MRJ060023687.g	http://www.genome.jp/kegg-bin/show_pathway?ath03050/ath:AT1G29150%09red				positive regulation of transcription, DNA-templated	Gene Ontology	GO:0045893	24	277	5.49526e-06	8.38347e-05	mrj|MRJ080028328.g|mrj|MRJ010001835.g|mrj|MRJ010004079.g|mrj|MRJ060022671.g|mrj|MRJ080026843.g|mrj|MRJ050008452.g|mrj|MRJ080026187.g|mrj|MRJ060025803.g|mrj|MRJ080026126.g|mrj|MRJ060024899.g|mrj|MRJ070012289.g|mrj|MRJ010001793.g|mrj|MRJ040007357.g|mrj|MRJ030021908.g|mrj|MRJ080028425.g|mrj|MRJ060025763.g|mrj|MRJ090006565.g|mrj|MRJ010000136.g|mrj|MRJ060022666.g|mrj|MRJ060023385.g|mrj|MRJ030020341.g|…	http://amigo.geneontology.org/amigo/term/GO:0045893			Fatty acid degradation	KEGG PATHWAY	ath00071	2	47	0.598583	0.710011	bjy|BJY020004152.g|bjy|BJY020004154.g	http://www.genome.jp/kegg-bin/show_pathway?ath00071/ath:AT1G65520%09red			flavonol biosynthetic process	Gene Ontology	GO:0051555	8	15	2.10309e-06	3.24297e-05	bjy|BJY090007214.g|bjy|BJY090009096.g|bjy|BJY020005693.g|bjy|BJY040029274.g|bjy|BJY080002223.g|bjy|BJY010016600.g|bjy|BJY080000719.g|bjy|BJY080002222.g	http://amigo.geneontology.org/amigo/term/GO:0051555
Glycerophospholipid metabolism	KEGG PATHWAY	ath00564	3	97	0.53668	0.653945	mrj|MRJ060022761.g|mrj|MRJ060022763.g|mrj|MRJ060022760.g	http://www.genome.jp/kegg-bin/show_pathway?ath00564/ath:AT2G38110%09red/ath:AT1G06520%09red				gibberellic acid mediated signaling pathway	Gene Ontology	GO:0009740	9	41	9.4463e-06	0.000140836	mrj|MRJ050009911.g|mrj|MRJ050009896.g|mrj|MRJ080027621.g|mrj|MRJ050009910.g|mrj|MRJ050009890.g|mrj|MRJ050009889.g|mrj|MRJ080027619.g|mrj|MRJ050009895.g|mrj|MRJ080026126.g	http://amigo.geneontology.org/amigo/term/GO:0009740			Plant hormone signal transduction	KEGG PATHWAY	ath04075	11	273	0.61006	0.721405	bjy|BJY090008398.g|bjy|BJY020003693.g|bjy|BJY040030366.g|bjy|BJY080000972.g|bjy|BJY020003599.g|bjy|BJY020004148.g|bjy|BJY080000982.g|bjy|BJY020005711.g|bjy|BJY020006879.g|bjy|BJY020004173.g|bjy|BJY020005681.g	http://www.genome.jp/kegg-bin/show_pathway?ath04075/ath:AT1G74950%09red/ath:AT2G43790%09red/ath:AT3G12250%09red/ath:AT2G01830%09red/ath:AT5G06950%09red/ath:AT3G16500%09red			endoplasmic reticulum to Golgi vesicle-mediated transport	Gene Ontology	GO:0006888	13	63	1.12175e-05	0.000166321	bjy|BJY060012159.g|bjy|BJY060012158.g|bjy|BJY060012155.g|bjy|BJY060012153.g|bjy|BJY060012152.g|bjy|BJY020003443.g|bjy|BJY060012149.g|bjy|BJY060012157.g|bjy|BJY060012154.g|bjy|BJY060012151.g|bjy|BJY060012150.g|bjy|BJY060012160.g|bjy|BJY040030553.g	http://amigo.geneontology.org/amigo/term/GO:0006888
MAPK signaling pathway - plant	KEGG PATHWAY	ath04016	4	134	0.546023	0.660869	mrj|MRJ010002479.g|mrj|MRJ010002478.g|mrj|MRJ070012207.g|mrj|MRJ070012208.g	http://www.genome.jp/kegg-bin/show_pathway?ath04016/ath:AT3G20770%09red/ath:AT3G43810%09red				L-phenylalanine biosynthetic process	Gene Ontology	GO:0009094	6	13	9.66682e-06	0.000140921	mrj|MRJ010001793.g|mrj|MRJ060022986.g|mrj|MRJ060022983.g|mrj|MRJ080026843.g|mrj|MRJ030021908.g|mrj|MRJ080028425.g	http://amigo.geneontology.org/amigo/term/GO:0009094			Purine metabolism	KEGG PATHWAY	ath00230	4	100	0.61617	0.726402	bjy|BJY030021608.g|bjy|BJY020004164.g|bjy|BJY020005633.g|bjy|BJY020004609.g	http://www.genome.jp/kegg-bin/show_pathway?ath00230/ath:AT5G58240%09red/ath:AT2G37690%09red			regulation of defense response	Gene Ontology	GO:0031347	12	54	1.27368e-05	0.000185284	bjy|BJY090008398.g|bjy|BJY020004655.g|bjy|BJY020003599.g|bjy|BJY020003478.g|bjy|BJY040027816.g|bjy|BJY040030587.g|bjy|BJY020006122.g|bjy|BJY020004640.g|bjy|BJY020006121.g|bjy|BJY020004637.g|bjy|BJY020004654.g|bjy|BJY040027814.g	http://amigo.geneontology.org/amigo/term/GO:0031347
Citrate cycle (TCA cycle)	KEGG PATHWAY	ath00020	2	63	0.54928	0.662367	mrj|MRJ030019667.g|mrj|MRJ060022554.g	http://www.genome.jp/kegg-bin/show_pathway?ath00020/ath:AT1G09430%09red				plasmodesma	Gene Ontology	GO:0009506	49	851	1.02424e-05	0.000146066	mrj|MRJ060022715.g|mrj|MRJ080026588.g|mrj|MRJ010001051.g|mrj|MRJ010000326.g|mrj|MRJ070013086.g|mrj|MRJ010001058.g|mrj|MRJ020014891.g|mrj|MRJ060025748.g|mrj|MRJ010000321.g|mrj|MRJ010000324.g|mrj|MRJ060022803.g|mrj|MRJ060023689.g|mrj|MRJ080028308.g|mrj|MRJ010003734.g|mrj|MRJ020015852.g|mrj|MRJ020017114.g|mrj|MRJ010002269.g|mrj|MRJ010000732.g|mrj|MRJ080028278.g|mrj|MRJ060022915.g|mrj|MRJ070011883.g|…	http://amigo.geneontology.org/amigo/term/GO:0009506			DNA replication	KEGG PATHWAY	ath03030	2	50	0.631043	0.735428	bjy|BJY020003462.g|bjy|BJY040030568.g	http://www.genome.jp/kegg-bin/show_pathway?ath03030/ath:AT3G20540%09red/ath:AT1G50840%09red			nutrient reservoir activity	Gene Ontology	GO:0045735	11	46	1.61551e-05	0.000230659	bjy|BJY080001127.g|bjy|BJY080001131.g|bjy|BJY080001130.g|bjy|BJY080001146.g|bjy|BJY080001136.g|bjy|BJY080001121.g|bjy|BJY080001122.g|bjy|BJY080001147.g|bjy|BJY080001138.g|bjy|BJY080001143.g|bjy|BJY080001137.g	http://amigo.geneontology.org/amigo/term/GO:0045735
Fructose and mannose metabolism	KEGG PATHWAY	ath00051	2	64	0.557572	0.668678	mrj|MRJ030021532.g|mrj|MRJ030021531.g	http://www.genome.jp/kegg-bin/show_pathway?ath00051/ath:AT4G10260%09red				proteolysis	Gene Ontology	GO:0006508	16	143	1.16504e-05	0.00016261	mrj|MRJ030021806.g|mrj|MRJ030021804.g|mrj|MRJ020017526.g|mrj|MRJ030021819.g|mrj|MRJ020016922.g|mrj|MRJ030021801.g|mrj|MRJ050008933.g|mrj|MRJ090006754.g|mrj|MRJ030021802.g|mrj|MRJ090006755.g|mrj|MRJ060024805.g|mrj|MRJ030021817.g|mrj|MRJ030021799.g|mrj|MRJ060023632.g|mrj|MRJ030021805.g|mrj|MRJ030020153.g	http://amigo.geneontology.org/amigo/term/GO:0006508			Ascorbate and aldarate metabolism	KEGG PATHWAY	ath00053	2	53	0.661416	0.756605	bjy|BJY020005595.g|bjy|BJY020006629.g	http://www.genome.jp/kegg-bin/show_pathway?ath00053/ath:AT1G14520%09red			glucuronosyltransferase activity	Gene Ontology	GO:0015020	7	15	1.82093e-05	0.000255261	bjy|BJY020006196.g|bjy|BJY020005902.g|bjy|BJY020006193.g|bjy|BJY020004019.g|bjy|BJY010016168.g|bjy|BJY010013592.g|bjy|BJY020006195.g	http://amigo.geneontology.org/amigo/term/GO:0015020
Homologous recombination	KEGG PATHWAY	ath03440	2	67	0.581789	0.685195	mrj|MRJ060023244.g|mrj|MRJ060023242.g	http://www.genome.jp/kegg-bin/show_pathway?ath03440/ath:AT5G20850%09red				intracellular signal transduction	Gene Ontology	GO:0035556	18	181	1.48996e-05	0.000200728	mrj|MRJ070011385.g|mrj|MRJ070011383.g|mrj|MRJ020016045.g|mrj|MRJ070011379.g|mrj|MRJ020016043.g|mrj|MRJ020016624.g|mrj|MRJ060023481.g|mrj|MRJ070011376.g|mrj|MRJ070011384.g|mrj|MRJ020015201.g|mrj|MRJ020016039.g|mrj|MRJ010000848.g|mrj|MRJ020016626.g|mrj|MRJ030020156.g|mrj|MRJ070011388.g|mrj|MRJ020016037.g|mrj|MRJ020016058.g|mrj|MRJ070011389.g	http://amigo.geneontology.org/amigo/term/GO:0035556			Pentose phosphate pathway	KEGG PATHWAY	ath00030	2	58	0.707526	0.791731	bjy|BJY020005669.g|bjy|BJY020006803.g	http://www.genome.jp/kegg-bin/show_pathway?ath00030/ath:AT4G26270%09red			quercetin 3-O-glucosyltransferase activity	Gene Ontology	GO:0080043	12	57	2.03809e-05	0.000280601	bjy|BJY020006075.g|bjy|BJY020006195.g|bjy|BJY020006193.g|bjy|BJY020006196.g|bjy|BJY090007214.g|bjy|BJY090009096.g|bjy|BJY020005693.g|bjy|BJY040029274.g|bjy|BJY010016600.g|bjy|BJY020006076.g|bjy|BJY080000719.g|bjy|BJY040030560.g	http://amigo.geneontology.org/amigo/term/GO:0080043
Nucleotide excision repair	KEGG PATHWAY	ath03420	2	69	0.597383	0.699048	mrj|MRJ010005080.g|mrj|MRJ050007534.g	http://www.genome.jp/kegg-bin/show_pathway?ath03420/ath:AT5G27620%09red				innate immune response	Gene Ontology	GO:0045087	10	56	1.49934e-05	0.000200728	mrj|MRJ020015584.g|mrj|MRJ060022816.g|mrj|MRJ030020095.g|mrj|MRJ010003992.g|mrj|MRJ060022818.g|mrj|MRJ020015577.g|mrj|MRJ030020096.g|mrj|MRJ060022822.g|mrj|MRJ060022826.g|mrj|MRJ060022825.g	http://amigo.geneontology.org/amigo/term/GO:0045087			Terpenoid backbone biosynthesis	KEGG PATHWAY	ath00900	2	60	0.724447	0.804978	bjy|BJY050026835.g|bjy|BJY010015408.g	http://www.genome.jp/kegg-bin/show_pathway?ath00900/ath:AT4G11820%09red			protein phosphorylation	Gene Ontology	GO:0006468	59	774	3.13752e-05	0.000424391	bjy|BJY060011177.g|bjy|BJY040030366.g|bjy|BJY050024183.g|bjy|BJY060011156.g|bjy|BJY020004148.g|bjy|BJY060011157.g|bjy|BJY060011158.g|bjy|BJY020005711.g|bjy|BJY080001938.g|bjy|BJY050024212.g|bjy|BJY020006879.g|bjy|BJY070019490.g|bjy|BJY080000022.g|bjy|BJY070019532.g|bjy|BJY040030559.g|bjy|BJY060011159.g|bjy|BJY020003693.g|bjy|BJY050024197.g|bjy|BJY050024199.g|bjy|BJY050024205.g|bjy|BJY050024204.g|…	http://amigo.geneontology.org/amigo/term/GO:0006468
Cyanoamino acid metabolism	KEGG PATHWAY	ath00460	2	69	0.597383	0.699048	mrj|MRJ060022425.g|mrj|MRJ060022426.g	http://www.genome.jp/kegg-bin/show_pathway?ath00460/ath:AT5G20950%09red				secretory vesicle	Gene Ontology	GO:0099503	16	148	1.72032e-05	0.000225705	mrj|MRJ030018236.g|mrj|MRJ030018232.g|mrj|MRJ070012494.g|mrj|MRJ030018239.g|mrj|MRJ010004554.g|mrj|MRJ040005427.g|mrj|MRJ070013659.g|mrj|MRJ070013656.g|mrj|MRJ030018234.g|mrj|MRJ070012497.g|mrj|MRJ060022964.g|mrj|MRJ070012493.g|mrj|MRJ030018237.g|mrj|MRJ030018235.g|mrj|MRJ070012500.g|mrj|MRJ060022961.g	http://amigo.geneontology.org/amigo/term/GO:0099503			Proteasome	KEGG PATHWAY	ath03050	2	60	0.724447	0.804978	bjy|BJY020003466.g|bjy|BJY040030576.g	http://www.genome.jp/kegg-bin/show_pathway?ath03050/ath:AT1G21720%09red			kinase activity	Gene Ontology	GO:0016301	34	359	3.4847e-05	0.000455373	bjy|BJY020003619.g|bjy|BJY020003925.g|bjy|BJY050024183.g|bjy|BJY020006784.g|bjy|BJY080001938.g|bjy|BJY050024212.g|bjy|BJY080000022.g|bjy|BJY040030559.g|bjy|BJY050024189.g|bjy|BJY050024197.g|bjy|BJY020003921.g|bjy|BJY050024199.g|bjy|BJY050024205.g|bjy|BJY050024204.g|bjy|BJY050024188.g|bjy|BJY050024208.g|bjy|BJY020006782.g|bjy|BJY010015115.g|bjy|BJY060009718.g|bjy|BJY050024182.g|bjy|BJY020005635.g|…	http://amigo.geneontology.org/amigo/term/GO:0016301
Zeatin biosynthesis	KEGG PATHWAY	ath00908	1	32	0.610174	0.707198	mrj|MRJ040007180.g	http://www.genome.jp/kegg-bin/show_pathway?ath00908/ath:AT1G22400%09red				ATPase-coupled xenobiotic transmembrane transporter activity	Gene Ontology	GO:0008559	6	15	1.84243e-05	0.000236987	mrj|MRJ030020099.g|mrj|MRJ030019956.g|mrj|MRJ010000673.g|mrj|MRJ070013191.g|mrj|MRJ010000664.g|mrj|MRJ080029250.g	http://amigo.geneontology.org/amigo/term/GO:0008559			Ubiquitin mediated proteolysis	KEGG PATHWAY	ath04120	5	143	0.724746	0.804978	bjy|BJY020003415.g|bjy|BJY020005996.g|bjy|BJY040030541.g|bjy|BJY020003918.g|bjy|BJY020003583.g	http://www.genome.jp/kegg-bin/show_pathway?ath04120/ath:AT1G64230%09red/ath:AT1G17280%09red/ath:AT5G50430%09red			manganese ion binding	Gene Ontology	GO:0030145	11	51	3.69425e-05	0.000474711	bjy|BJY080001127.g|bjy|BJY080001131.g|bjy|BJY080001130.g|bjy|BJY080001146.g|bjy|BJY080001136.g|bjy|BJY080001121.g|bjy|BJY080001122.g|bjy|BJY080001147.g|bjy|BJY080001138.g|bjy|BJY080001143.g|bjy|BJY080001137.g	http://amigo.geneontology.org/amigo/term/GO:0030145
Phagosome	KEGG PATHWAY	ath04145	2	82	0.688095	0.775585	mrj|MRJ090007224.g|mrj|MRJ090007226.g	http://www.genome.jp/kegg-bin/show_pathway?ath04145/ath:AT1G12840%09red				ATP-dependent peptidase activity	Gene Ontology	GO:0004176	7	25	2.48058e-05	0.000312935	mrj|MRJ020017526.g|mrj|MRJ030018073.g|mrj|MRJ030018058.g|mrj|MRJ060024805.g|mrj|MRJ020016922.g|mrj|MRJ050008933.g|mrj|MRJ030020153.g	http://amigo.geneontology.org/amigo/term/GO:0004176			Homologous recombination	KEGG PATHWAY	ath03440	2	67	0.777258	0.850023	bjy|BJY020003462.g|bjy|BJY040030568.g	http://www.genome.jp/kegg-bin/show_pathway?ath03440/ath:AT3G20540%09red/ath:AT1G50840%09red			P-body	Gene Ontology	GO:0000932	10	44	5.6646e-05	0.000715968	bjy|BJY030022895.g|bjy|BJY030022917.g|bjy|BJY030022914.g|bjy|BJY030022907.g|bjy|BJY030023027.g|bjy|BJY070019511.g|bjy|BJY030023041.g|bjy|BJY030023032.g|bjy|BJY030023037.g|bjy|BJY030022889.g	http://amigo.geneontology.org/amigo/term/GO:0000932
Pyruvate metabolism	KEGG PATHWAY	ath00620	2	86	0.712401	0.796141	mrj|MRJ090005811.g|mrj|MRJ020017006.g	http://www.genome.jp/kegg-bin/show_pathway?ath00620/ath:ArthCp031%09red				pollen sperm cell differentiation	Gene Ontology	GO:0048235	8	36	2.7474e-05	0.000340055	mrj|MRJ080029091.g|mrj|MRJ080027460.g|mrj|MRJ080027451.g|mrj|MRJ050008687.g|mrj|MRJ050008686.g|mrj|MRJ080026187.g|mrj|MRJ060022761.g|mrj|MRJ080026126.g	http://amigo.geneontology.org/amigo/term/GO:0048235			MAPK signaling pathway - plant	KEGG PATHWAY	ath04016	4	134	0.817906	0.881966	bjy|BJY090008409.g|bjy|BJY020005711.g|bjy|BJY020004148.g|bjy|BJY020003595.g	http://www.genome.jp/kegg-bin/show_pathway?ath04016/ath:AT2G43790%09red/ath:AT1G19230%09red			signal transduction	Gene Ontology	GO:0007165	35	387	6.36597e-05	0.00079164	bjy|BJY030019819.g|bjy|BJY050025773.g|bjy|BJY050025780.g|bjy|BJY020004148.g|bjy|BJY070018352.g|bjy|BJY030019845.g|bjy|BJY030019820.g|bjy|BJY020005711.g|bjy|BJY030019839.g|bjy|BJY030019849.g|bjy|BJY030019848.g|bjy|BJY050025331.g|bjy|BJY030019847.g|bjy|BJY030019844.g|bjy|BJY070018443.g|bjy|BJY030019823.g|bjy|BJY030019825.g|bjy|BJY030019842.g|bjy|BJY020006497.g|bjy|BJY020004981.g|bjy|BJY030019841.g|…	http://amigo.geneontology.org/amigo/term/GO:0007165
RNA transport	KEGG PATHWAY	ath03013	4	171	0.728653	0.807427	mrj|MRJ080026122.g|mrj|MRJ010002944.g|mrj|MRJ010002946.g|mrj|MRJ080026116.g	http://www.genome.jp/kegg-bin/show_pathway?ath03013/ath:AT3G13920%09red/ath:AT1G14850%09red				L-ascorbate peroxidase activity	Gene Ontology	GO:0016688	5	9	2.82403e-05	0.000343068	mrj|MRJ070013086.g|mrj|MRJ070011167.g|mrj|MRJ070013093.g|mrj|MRJ080026492.g|mrj|MRJ080026588.g	http://amigo.geneontology.org/amigo/term/GO:0016688			Alanine, aspartate and glutamate metabolism	KEGG PATHWAY	ath00250	1	51	0.885097	0.930656	bjy|BJY060009774.g	http://www.genome.jp/kegg-bin/show_pathway?ath00250/ath:AT4G39660%09red			root hair elongation	Gene Ontology	GO:0048767	10	45	6.67256e-05	0.000803835	bjy|BJY070018126.g|bjy|BJY090009234.g|bjy|BJY030021900.g|bjy|BJY020003964.g|bjy|BJY020003475.g|bjy|BJY020006754.g|bjy|BJY020003963.g|bjy|BJY040030584.g|bjy|BJY030022070.g|bjy|BJY020006755.g	http://amigo.geneontology.org/amigo/term/GO:0048767
Purine metabolism	KEGG PATHWAY	ath00230	2	100	0.785238	0.855675	mrj|MRJ010002429.g|mrj|MRJ010002427.g	http://www.genome.jp/kegg-bin/show_pathway?ath00230/ath:AT5G18280%09red				negative regulation of transcription, DNA-templated	Gene Ontology	GO:0045892	16	162	4.71247e-05	0.000562069	mrj|MRJ060023887.g|mrj|MRJ050009862.g|mrj|MRJ010001793.g|mrj|MRJ070011777.g|mrj|MRJ080028328.g|mrj|MRJ010003257.g|mrj|MRJ080026843.g|mrj|MRJ080028930.g|mrj|MRJ080028425.g|mrj|MRJ010004079.g|mrj|MRJ060022942.g|mrj|MRJ080028020.g|mrj|MRJ090006565.g|mrj|MRJ010000136.g|mrj|MRJ020015193.g|mrj|MRJ060023470.g	http://amigo.geneontology.org/amigo/term/GO:0045892			Glycerophospholipid metabolism	KEGG PATHWAY	ath00564	2	97	0.915462	0.953813	bjy|BJY020005837.g|bjy|BJY020004062.g	http://www.genome.jp/kegg-bin/show_pathway?ath00564/ath:AT1G07230%09red			defense response to fungus, incompatible interaction	Gene Ontology	GO:0009817	10	45	6.67256e-05	0.000803835	bjy|BJY020003813.g|bjy|BJY020006263.g|bjy|BJY040029509.g|bjy|BJY020003750.g|bjy|BJY020003814.g|bjy|BJY020003751.g|bjy|BJY020003815.g|bjy|BJY020006255.g|bjy|BJY020003752.g|bjy|BJY040029510.g	http://amigo.geneontology.org/amigo/term/GO:0009817
Ribosome biogenesis in eukaryotes	KEGG PATHWAY	ath03008	2	101	0.789763	0.859179	mrj|MRJ060023127.g|mrj|MRJ060023126.g	http://www.genome.jp/kegg-bin/show_pathway?ath03008/ath:AT2G24990%09red/ath:AT5G37350%09red				lignin biosynthetic process	Gene Ontology	GO:0009809	8	41	6.17545e-05	0.00072341	mrj|MRJ070013093.g|mrj|MRJ090007226.g|mrj|MRJ080028308.g|mrj|MRJ080028278.g|mrj|MRJ070013086.g|mrj|MRJ080028289.g|mrj|MRJ090007224.g|mrj|MRJ080028287.g	http://amigo.geneontology.org/amigo/term/GO:0009809			Ribosome biogenesis in eukaryotes	KEGG PATHWAY	ath03008	2	101	0.926107	0.962302	bjy|BJY090009180.g|bjy|BJY050026839.g	http://www.genome.jp/kegg-bin/show_pathway?ath03008/ath:AT2G03820%09red			cytosine C-5 DNA demethylase activity	Gene Ontology	GO:0051747	5	7	6.93006e-05	0.000822012	bjy|BJY020003554.g|bjy|BJY020003560.g|bjy|BJY020003566.g|bjy|BJY020003569.g|bjy|BJY020003542.g	http://amigo.geneontology.org/amigo/term/GO:0051747
Galactose metabolism	KEGG PATHWAY	ath00052	1	57	0.809167	0.871615	mrj|MRJ040005427.g	http://www.genome.jp/kegg-bin/show_pathway?ath00052/ath:AT3G52840%09red				negative regulation of response to water deprivation	Gene Ontology	GO:0080148	4	5	7.00247e-05	0.000792004	mrj|MRJ020016583.g|mrj|MRJ080028141.g|mrj|MRJ080028139.g|mrj|MRJ030021243.g	http://amigo.geneontology.org/amigo/term/GO:0080148			Glycine, serine and threonine metabolism	KEGG PATHWAY	ath00260	1	70	0.947926	0.975769	bjy|BJY060009774.g	http://www.genome.jp/kegg-bin/show_pathway?ath00260/ath:AT4G39660%09red			recognition of pollen	Gene Ontology	GO:0048544	9	37	8.47091e-05	0.000974787	bjy|BJY060011159.g|bjy|BJY060011177.g|bjy|BJY050026087.g|bjy|BJY060011156.g|bjy|BJY060011176.g|bjy|BJY060011157.g|bjy|BJY060011158.g|bjy|BJY010016914.g|bjy|BJY060011196.g	http://amigo.geneontology.org/amigo/term/GO:0048544
Glycine, serine and threonine metabolism	KEGG PATHWAY	ath00260	1	70	0.868402	0.923293	mrj|MRJ060022786.g	http://www.genome.jp/kegg-bin/show_pathway?ath00260/ath:AT5G54810%09red				promoter-specific chromatin binding	Gene Ontology	GO:1990841	4	5	7.00247e-05	0.000792004	mrj|MRJ060025763.g|mrj|MRJ060025803.g|mrj|MRJ060025772.g|mrj|MRJ060025806.g	http://amigo.geneontology.org/amigo/term/GO:1990841			Aminoacyl-tRNA biosynthesis	KEGG PATHWAY	ath00970	2	115	0.954215	0.980933	bjy|BJY020003403.g|bjy|BJY040030529.g	http://www.genome.jp/kegg-bin/show_pathway?ath00970/ath:AT2G04842%09red			Golgi cis cisterna	Gene Ontology	GO:0000137	9	37	8.47091e-05	0.000974787	bjy|BJY020003418.g|bjy|BJY040030194.g|bjy|BJY020005837.g|bjy|BJY040030205.g|bjy|BJY040030544.g|bjy|BJY020003441.g|bjy|BJY060010727.g|bjy|BJY040030551.g|bjy|BJY020004062.g	http://amigo.geneontology.org/amigo/term/GO:0000137
Inositol phosphate metabolism	KEGG PATHWAY	ath00562	1	78	0.895314	0.941227	mrj|MRJ060023470.g	http://www.genome.jp/kegg-bin/show_pathway?ath00562/ath:AT5G63980%09red				heme binding	Gene Ontology	GO:0020037	25	357	9.63229e-05	0.00107098	mrj|MRJ080026588.g|mrj|MRJ080027371.g|mrj|MRJ030018238.g|mrj|MRJ060023853.g|mrj|MRJ020017150.g|mrj|MRJ070013086.g|mrj|MRJ080029177.g|mrj|MRJ090006896.g|mrj|MRJ060022856.g|mrj|MRJ070013640.g|mrj|MRJ010000732.g|mrj|MRJ010002455.g|mrj|MRJ080026163.g|mrj|MRJ080026162.g|mrj|MRJ010002454.g|mrj|MRJ050010170.g|mrj|MRJ070013093.g|mrj|MRJ080026492.g|mrj|MRJ010000159.g|mrj|MRJ070013646.g|mrj|MRJ060023857.g|…	http://amigo.geneontology.org/amigo/term/GO:0020037			Endocytosis	KEGG PATHWAY	ath04144	2	144	0.983524	1	bjy|BJY020005278.g|bjy|BJY020005556.g	http://www.genome.jp/kegg-bin/show_pathway?ath04144/ath:AT1G03950%09red/ath:AT5G44560%09red			quercetin 7-O-glucosyltransferase activity	Gene Ontology	GO:0080044	10	48	0.000106572	0.00120834	bjy|BJY020006193.g|bjy|BJY020006196.g|bjy|BJY090007214.g|bjy|BJY090009096.g|bjy|BJY020005693.g|bjy|BJY040029274.g|bjy|BJY010016600.g|bjy|BJY020006195.g|bjy|BJY080000719.g|bjy|BJY040030560.g	http://amigo.geneontology.org/amigo/term/GO:0080044
Plant hormone signal transduction	KEGG PATHWAY	ath04075	4	273	0.954082	0.98254	mrj|MRJ070012289.g|mrj|MRJ070012207.g|mrj|MRJ070012278.g|mrj|MRJ070012208.g	http://www.genome.jp/kegg-bin/show_pathway?ath04075/ath:AT3G20770%09red/ath:AT5G44080%09red				cell wall	Gene Ontology	GO:0005618	24	337	0.000103704	0.00113383	mrj|MRJ030021819.g|mrj|MRJ040005427.g|mrj|MRJ070013086.g|mrj|MRJ040006096.g|mrj|MRJ030021799.g|mrj|MRJ080027152.g|mrj|MRJ030021806.g|mrj|MRJ090006132.g|mrj|MRJ080026116.g|mrj|MRJ080027153.g|mrj|MRJ030021817.g|mrj|MRJ030021902.g|mrj|MRJ070013093.g|mrj|MRJ030021905.g|mrj|MRJ030021801.g|mrj|MRJ060023580.g|mrj|MRJ060023581.g|mrj|MRJ050010056.g|mrj|MRJ080027145.g|mrj|MRJ030021802.g|mrj|MRJ030021804.g|…	http://amigo.geneontology.org/amigo/term/GO:0005618			Cysteine and methionine metabolism	KEGG PATHWAY	ath00270	1	121	0.99379	1	bjy|BJY060009774.g	http://www.genome.jp/kegg-bin/show_pathway?ath00270/ath:AT4G39660%09red			oxidoreductase activity, acting on CH-OH group of donors	Gene Ontology	GO:0016614	5	8	0.000108831	0.00121607	bjy|BJY020004333.g|bjy|BJY020004336.g|bjy|BJY020004339.g|bjy|BJY020004341.g|bjy|BJY020004330.g	http://amigo.geneontology.org/amigo/term/GO:0016614
Biosynthesis of amino acids	KEGG PATHWAY	ath01230	3	251	0.975265	0.991903	mrj|MRJ060022986.g|mrj|MRJ060022983.g|mrj|MRJ060022786.g	http://www.genome.jp/kegg-bin/show_pathway?ath01230/ath:AT5G54810%09red/ath:AT1G08250%09red				plant-type vacuole	Gene Ontology	GO:0000325	8	45	0.000109922	0.00116304	mrj|MRJ030020099.g|mrj|MRJ090007226.g|mrj|MRJ030019956.g|mrj|MRJ090007224.g|mrj|MRJ010000673.g|mrj|MRJ070013191.g|mrj|MRJ010000664.g|mrj|MRJ080029250.g	http://amigo.geneontology.org/amigo/term/GO:0000325			Spliceosome	KEGG PATHWAY	ath03040	2	192	0.997152	1	bjy|BJY020004199.g|bjy|BJY020005653.g	http://www.genome.jp/kegg-bin/show_pathway?ath03040/ath:AT1G17640%09red			vacuole	Gene Ontology	GO:0005773	46	598	0.00018582	0.00203361	bjy|BJY030023017.g|bjy|BJY020004726.g|bjy|BJY040030553.g|bjy|BJY090009276.g|bjy|BJY030023033.g|bjy|BJY050024183.g|bjy|BJY010017521.g|bjy|BJY040030555.g|bjy|BJY020005405.g|bjy|BJY030023048.g|bjy|BJY020005364.g|bjy|BJY040028368.g|bjy|BJY040028383.g|bjy|BJY040028464.g|bjy|BJY030021820.g|bjy|BJY020005403.g|bjy|BJY050025639.g|bjy|BJY060010104.g|bjy|BJY030023024.g|bjy|BJY020005745.g|bjy|BJY050023221.g|…	http://amigo.geneontology.org/amigo/term/GO:0005773
Protein processing in endoplasmic reticulum	KEGG PATHWAY	ath04141	2	211	0.983792	0.997477	mrj|MRJ090007488.g|mrj|MRJ090006901.g	http://www.genome.jp/kegg-bin/show_pathway?ath04141/ath:AT1G53540%09red				metalloendopeptidase activity	Gene Ontology	GO:0004222	8	45	0.000109922	0.00116304	mrj|MRJ020017526.g|mrj|MRJ030018073.g|mrj|MRJ030018058.g|mrj|MRJ060024805.g|mrj|MRJ020016922.g|mrj|MRJ050008933.g|mrj|MRJ040008432.g|mrj|MRJ030020153.g	http://amigo.geneontology.org/amigo/term/GO:0004222			Biosynthesis of amino acids	KEGG PATHWAY	ath01230	2	251	0.999693	1	bjy|BJY020005669.g|bjy|BJY020006803.g	http://www.genome.jp/kegg-bin/show_pathway?ath01230/ath:AT4G26270%09red			protein glycosylation	Gene Ontology	GO:0006486	14	98	0.000187272	0.00203361	bjy|BJY040028379.g|bjy|BJY020006073.g|bjy|BJY040028380.g|bjy|BJY040028373.g|bjy|BJY030022097.g|bjy|BJY060010659.g|bjy|BJY020005622.g|bjy|BJY050025112.g|bjy|BJY060011220.g|bjy|BJY050025113.g|bjy|BJY020006071.g|bjy|BJY040028371.g|bjy|BJY040028374.g|bjy|BJY060011214.g	http://amigo.geneontology.org/amigo/term/GO:0006486
Carbon metabolism	KEGG PATHWAY	ath01200	2	273	0.996583	1	mrj|MRJ090005811.g|mrj|MRJ020017006.g	http://www.genome.jp/kegg-bin/show_pathway?ath01200/ath:ArthCp031%09red				plant-type hypersensitive response	Gene Ontology	GO:0009626	8	46	0.000125885	0.0013108	mrj|MRJ080029154.g|mrj|MRJ050007902.g|mrj|MRJ050007897.g|mrj|MRJ050007900.g|mrj|MRJ080027828.g|mrj|MRJ020014732.g|mrj|MRJ080027823.g|mrj|MRJ060023696.g	http://amigo.geneontology.org/amigo/term/GO:0009626			Carbon metabolism	KEGG PATHWAY	ath01200	2	273	0.999868	1	bjy|BJY020005669.g|bjy|BJY020006803.g	http://www.genome.jp/kegg-bin/show_pathway?ath01200/ath:AT4G26270%09red			endoplasmic reticulum membrane	Gene Ontology	GO:0005789	19	165	0.000198162	0.00212199	bjy|BJY080003125.g|bjy|BJY060012159.g|bjy|BJY020004726.g|bjy|BJY060012153.g|bjy|BJY060012158.g|bjy|BJY060012155.g|bjy|BJY020005101.g|bjy|BJY060012157.g|bjy|BJY040028519.g|bjy|BJY060012152.g|bjy|BJY020005107.g|bjy|BJY040028520.g|bjy|BJY060009969.g|bjy|BJY060012149.g|bjy|BJY060012151.g|bjy|BJY060012154.g|bjy|BJY060010104.g|bjy|BJY060012150.g|bjy|BJY060012160.g	http://amigo.geneontology.org/amigo/term/GO:0005789
												acylglycerol lipase activity	Gene Ontology	GO:0047372	4	7	0.000175311	0.00179694	mrj|MRJ060022472.g|mrj|MRJ060022474.g|mrj|MRJ060022476.g|mrj|MRJ060022473.g	http://amigo.geneontology.org/amigo/term/GO:0047372														response to salicylic acid	Gene Ontology	GO:0009751	14	100	0.000226015	0.00238709	bjy|BJY020006853.g|bjy|BJY050024213.g|bjy|BJY020006784.g|bjy|BJY020006854.g|bjy|BJY020006122.g|bjy|BJY050024188.g|bjy|BJY050024190.g|bjy|BJY040030587.g|bjy|BJY050024183.g|bjy|BJY020003478.g|bjy|BJY020006121.g|bjy|BJY020006782.g|bjy|BJY050024177.g|bjy|BJY050024178.g	http://amigo.geneontology.org/amigo/term/GO:0009751
												channel activity	Gene Ontology	GO:0015267	5	15	0.000190039	0.00188887	mrj|MRJ040005315.g|mrj|MRJ050008982.g|mrj|MRJ010001058.g|mrj|MRJ050008981.g|mrj|MRJ010001051.g	http://amigo.geneontology.org/amigo/term/GO:0015267														mitochondrial large ribosomal subunit	Gene Ontology	GO:0005762	7	25	0.000251533	0.00262071	bjy|BJY040027079.g|bjy|BJY020004236.g|bjy|BJY050027068.g|bjy|BJY040028364.g|bjy|BJY040030513.g|bjy|BJY020004241.g|bjy|BJY030020010.g	http://amigo.geneontology.org/amigo/term/GO:0005762
												flavonol biosynthetic process	Gene Ontology	GO:0051555	5	15	0.000190039	0.00188887	mrj|MRJ050008452.g|mrj|MRJ080028289.g|mrj|MRJ080028287.g|mrj|MRJ080028308.g|mrj|MRJ080028278.g	http://amigo.geneontology.org/amigo/term/GO:0051555														pyruvate decarboxylase activity	Gene Ontology	GO:0004737	4	5	0.000292741	0.00293121	bjy|BJY090008597.g|bjy|BJY090008598.g|bjy|BJY090008601.g|bjy|BJY090008593.g	http://amigo.geneontology.org/amigo/term/GO:0004737
												cell differentiation	Gene Ontology	GO:0030154	10	79	0.000202154	0.0019793	mrj|MRJ010001793.g|mrj|MRJ080028328.g|mrj|MRJ090006991.g|mrj|MRJ080026843.g|mrj|MRJ030021908.g|mrj|MRJ080028425.g|mrj|MRJ020014847.g|mrj|MRJ010004079.g|mrj|MRJ010000136.g|mrj|MRJ090006565.g	http://amigo.geneontology.org/amigo/term/GO:0030154														aldehyde oxidase activity	Gene Ontology	GO:0004031	4	5	0.000292741	0.00293121	bjy|BJY030021600.g|bjy|BJY060010914.g|bjy|BJY060010919.g|bjy|BJY030021597.g	http://amigo.geneontology.org/amigo/term/GO:0004031
												condensed nuclear chromosome	Gene Ontology	GO:0000794	4	8	0.000257112	0.00248038	mrj|MRJ060023244.g|mrj|MRJ060023689.g|mrj|MRJ060023242.g|mrj|MRJ060022914.g	http://amigo.geneontology.org/amigo/term/GO:0000794														leaf pavement cell development	Gene Ontology	GO:0090436	4	5	0.000292741	0.00293121	bjy|BJY090009234.g|bjy|BJY070018126.g|bjy|BJY030022070.g|bjy|BJY030021900.g	http://amigo.geneontology.org/amigo/term/GO:0090436
												hormone-mediated signaling pathway	Gene Ontology	GO:0009755	6	27	0.000281957	0.00268063	mrj|MRJ060025761.g|mrj|MRJ060025772.g|mrj|MRJ060025763.g|mrj|MRJ060025803.g|mrj|MRJ060025806.g|mrj|MRJ060025770.g	http://amigo.geneontology.org/amigo/term/GO:0009755														fruit development	Gene Ontology	GO:0010154	7	27	0.000374441	0.00365436	bjy|BJY020005168.g|bjy|BJY090009234.g|bjy|BJY030021900.g|bjy|BJY020004049.g|bjy|BJY020005860.g|bjy|BJY030020215.g|bjy|BJY030022070.g	http://amigo.geneontology.org/amigo/term/GO:0010154
												regulation of pollen tube growth	Gene Ontology	GO:0080092	6	30	0.00046155	0.00432538	mrj|MRJ070012290.g|mrj|MRJ060023481.g|mrj|MRJ020015201.g|mrj|MRJ080026187.g|mrj|MRJ070012279.g|mrj|MRJ080026126.g	http://amigo.geneontology.org/amigo/term/GO:0080092														fucosyltransferase activity	Gene Ontology	GO:0008417	5	12	0.000456604	0.00434619	bjy|BJY020006291.g|bjy|BJY020006287.g|bjy|BJY060011220.g|bjy|BJY060011214.g|bjy|BJY020006286.g	http://amigo.geneontology.org/amigo/term/GO:0008417
												blue light signaling pathway	Gene Ontology	GO:0009785	5	19	0.000474572	0.00434778	mrj|MRJ030019287.g|mrj|MRJ010004880.g|mrj|MRJ080029366.g|mrj|MRJ030020015.g|mrj|MRJ060024879.g	http://amigo.geneontology.org/amigo/term/GO:0009785														mitochondrial outer membrane translocase complex	Gene Ontology	GO:0005742	5	12	0.000456604	0.00434619	bjy|BJY020004662.g|bjy|BJY070018260.g|bjy|BJY010014176.g|bjy|BJY030022999.g|bjy|BJY070017755.g	http://amigo.geneontology.org/amigo/term/GO:0005742
												extracellular region	Gene Ontology	GO:0005576	110	2749	0.000494225	0.00434778	mrj|MRJ060022715.g|mrj|MRJ050010054.g|mrj|MRJ030021819.g|mrj|MRJ060022561.g|mrj|MRJ030018236.g|mrj|MRJ070013659.g|mrj|MRJ070011595.g|mrj|MRJ050010056.g|mrj|MRJ090007245.g|mrj|MRJ040006096.g|mrj|MRJ060022964.g|mrj|MRJ060022856.g|mrj|MRJ020014891.g|mrj|MRJ070012277.g|mrj|MRJ010001409.g|mrj|MRJ030021806.g|mrj|MRJ030018232.g|mrj|MRJ060024218.g|mrj|MRJ080027153.g|mrj|MRJ020016263.g|mrj|MRJ070011883.g|…	http://amigo.geneontology.org/amigo/term/GO:0005576														floral organ senescence	Gene Ontology	GO:0080187	4	6	0.000472161	0.00438598	bjy|BJY080002984.g|bjy|BJY020006263.g|bjy|BJY080001464.g|bjy|BJY020006255.g	http://amigo.geneontology.org/amigo/term/GO:0080187
												regulation of root morphogenesis	Gene Ontology	GO:2000067	4	10	0.000497078	0.00434778	mrj|MRJ080028328.g|mrj|MRJ010004079.g|mrj|MRJ010000136.g|mrj|MRJ090006565.g	http://amigo.geneontology.org/amigo/term/GO:2000067														gene silencing by miRNA	Gene Ontology	GO:0035195	4	6	0.000472161	0.00438598	bjy|BJY020003640.g|bjy|BJY020006810.g|bjy|BJY020003636.g|bjy|BJY030020634.g	http://amigo.geneontology.org/amigo/term/GO:0035195
												regulation of lignin biosynthetic process	Gene Ontology	GO:1901141	4	10	0.000497078	0.00434778	mrj|MRJ080026843.g|mrj|MRJ030021908.g|mrj|MRJ010001793.g|mrj|MRJ080028425.g	http://amigo.geneontology.org/amigo/term/GO:1901141														mitochondrial translation	Gene Ontology	GO:0032543	5	13	0.000611099	0.00554303	bjy|BJY040028364.g|bjy|BJY040030513.g|bjy|BJY020004236.g|bjy|BJY020004241.g|bjy|BJY030020010.g	http://amigo.geneontology.org/amigo/term/GO:0032543
												post-mRNA release spliceosomal complex	Gene Ontology	GO:0071014	4	10	0.000497078	0.00434778	mrj|MRJ060022326.g|mrj|MRJ020016377.g|mrj|MRJ020016385.g|mrj|MRJ020016383.g	http://amigo.geneontology.org/amigo/term/GO:0071014														ceramide biosynthetic process	Gene Ontology	GO:0046513	5	13	0.000611099	0.00554303	bjy|BJY060010459.g|bjy|BJY020005838.g|bjy|BJY020004061.g|bjy|BJY020005596.g|bjy|BJY020005597.g	http://amigo.geneontology.org/amigo/term/GO:0046513
												response to molecule of bacterial origin	Gene Ontology	GO:0002237	6	32	0.000623683	0.00538337	mrj|MRJ030021331.g|mrj|MRJ030021328.g|mrj|MRJ030021306.g|mrj|MRJ030021308.g|mrj|MRJ040006052.g|mrj|MRJ030021326.g	http://amigo.geneontology.org/amigo/term/GO:0002237														transmembrane transporter activity	Gene Ontology	GO:0022857	26	293	0.000682535	0.00609019	bjy|BJY020005886.g|bjy|BJY020005859.g|bjy|BJY020005953.g|bjy|BJY020005890.g|bjy|BJY020004050.g|bjy|BJY020005881.g|bjy|BJY020005880.g|bjy|BJY020005875.g|bjy|BJY020005883.g|bjy|BJY020005882.g|bjy|BJY020005941.g|bjy|BJY020005889.g|bjy|BJY020005888.g|bjy|BJY020005885.g|bjy|BJY020006088.g|bjy|BJY020006089.g|bjy|BJY020005940.g|bjy|BJY020005943.g|bjy|BJY020005946.g|bjy|BJY020005947.g|bjy|BJY020005887.g|…	http://amigo.geneontology.org/amigo/term/GO:0022857
												Casparian strip	Gene Ontology	GO:0048226	4	11	0.000662787	0.0056466	mrj|MRJ080028328.g|mrj|MRJ010004079.g|mrj|MRJ010000136.g|mrj|MRJ090006565.g	http://amigo.geneontology.org/amigo/term/GO:0048226														Golgi apparatus	Gene Ontology	GO:0005794	70	1088	0.000705493	0.00618108	bjy|BJY020004726.g|bjy|BJY020003418.g|bjy|BJY020006054.g|bjy|BJY040030553.g|bjy|BJY020005743.g|bjy|BJY010017521.g|bjy|BJY020005364.g|bjy|BJY020005910.g|bjy|BJY020006250.g|bjy|BJY040030544.g|bjy|BJY050025112.g|bjy|BJY060011250.g|bjy|BJY050025113.g|bjy|BJY020006071.g|bjy|BJY020005254.g|bjy|BJY060010104.g|bjy|BJY080001019.g|bjy|BJY020003443.g|bjy|BJY010016168.g|bjy|BJY020005545.g|bjy|BJY060011252.g|…	http://amigo.geneontology.org/amigo/term/GO:0005794
												nutrient reservoir activity	Gene Ontology	GO:0045735	7	46	0.000680724	0.00572507	mrj|MRJ080027152.g|mrj|MRJ080027145.g|mrj|MRJ030021905.g|mrj|MRJ080027153.g|mrj|MRJ060023580.g|mrj|MRJ060023581.g|mrj|MRJ030021902.g	http://amigo.geneontology.org/amigo/term/GO:0045735														carboxy-lyase activity	Gene Ontology	GO:0016831	4	7	0.000718063	0.00622053	bjy|BJY090008597.g|bjy|BJY090008598.g|bjy|BJY090008601.g|bjy|BJY090008593.g	http://amigo.geneontology.org/amigo/term/GO:0016831
												response to fungus	Gene Ontology	GO:0009620	10	97	0.000888837	0.00733394	mrj|MRJ010003734.g|mrj|MRJ030021331.g|mrj|MRJ060023436.g|mrj|MRJ040006304.g|mrj|MRJ060023423.g|mrj|MRJ010003715.g|mrj|MRJ030021306.g|mrj|MRJ030021308.g|mrj|MRJ040006052.g|mrj|MRJ030021326.g	http://amigo.geneontology.org/amigo/term/GO:0009620														protein kinase activity	Gene Ontology	GO:0004672	36	464	0.000766312	0.00656474	bjy|BJY020003619.g|bjy|BJY020003925.g|bjy|BJY020004148.g|bjy|BJY020005711.g|bjy|BJY080001938.g|bjy|BJY050024212.g|bjy|BJY020004110.g|bjy|BJY050024207.g|bjy|BJY040030559.g|bjy|BJY060011177.g|bjy|BJY050023221.g|bjy|BJY020003921.g|bjy|BJY020005795.g|bjy|BJY050024205.g|bjy|BJY060011158.g|bjy|BJY050023220.g|bjy|BJY050024208.g|bjy|BJY020004655.g|bjy|BJY020006782.g|bjy|BJY020004654.g|bjy|BJY020005086.g|…	http://amigo.geneontology.org/amigo/term/GO:0004672
												plastid	Gene Ontology	GO:0009536	41	823	0.000894383	0.00733394	mrj|MRJ050009832.g|mrj|MRJ080026588.g|mrj|MRJ040006117.g|mrj|MRJ030018073.g|mrj|MRJ030018058.g|mrj|MRJ090006119.g|mrj|MRJ060024805.g|mrj|MRJ050009827.g|mrj|MRJ030020153.g|mrj|MRJ080028308.g|mrj|MRJ020016971.g|mrj|MRJ020017526.g|mrj|MRJ020016969.g|mrj|MRJ060023484.g|mrj|MRJ060023234.g|mrj|MRJ080028278.g|mrj|MRJ090006755.g|mrj|MRJ090006115.g|mrj|MRJ090006754.g|mrj|MRJ060024976.g|mrj|MRJ080027619.g|…	http://amigo.geneontology.org/amigo/term/GO:0009536														protein targeting to mitochondrion	Gene Ontology	GO:0006626	5	14	0.000801671	0.00677365	bjy|BJY020004662.g|bjy|BJY070018260.g|bjy|BJY010014176.g|bjy|BJY030022999.g|bjy|BJY070017755.g	http://amigo.geneontology.org/amigo/term/GO:0006626
												ADP binding	Gene Ontology	GO:0043531	13	154	0.000931209	0.00754164	mrj|MRJ080027823.g|mrj|MRJ050007902.g|mrj|MRJ080027829.g|mrj|MRJ050007897.g|mrj|MRJ080028051.g|mrj|MRJ030022060.g|mrj|MRJ080028046.g|mrj|MRJ080027827.g|mrj|MRJ050007900.g|mrj|MRJ080027873.g|mrj|MRJ080027876.g|mrj|MRJ080027878.g|mrj|MRJ080027828.g	http://amigo.geneontology.org/amigo/term/GO:0043531														response to wounding	Gene Ontology	GO:0009611	20	202	0.000808269	0.00677365	bjy|BJY090008398.g|bjy|BJY010014390.g|bjy|BJY020004342.g|bjy|BJY020004981.g|bjy|BJY010014388.g|bjy|BJY010014392.g|bjy|BJY020004640.g|bjy|BJY020006755.g|bjy|BJY020003599.g|bjy|BJY020006122.g|bjy|BJY020005671.g|bjy|BJY020005795.g|bjy|BJY010014387.g|bjy|BJY040028268.g|bjy|BJY020006754.g|bjy|BJY020004110.g|bjy|BJY020006121.g|bjy|BJY020004655.g|bjy|BJY020004654.g|bjy|BJY020004637.g	http://amigo.geneontology.org/amigo/term/GO:0009611
												regulation of secondary cell wall biogenesis	Gene Ontology	GO:2000652	5	23	0.000999842	0.00799873	mrj|MRJ080026843.g|mrj|MRJ030021908.g|mrj|MRJ060023385.g|mrj|MRJ010001793.g|mrj|MRJ080028425.g	http://amigo.geneontology.org/amigo/term/GO:2000652														integral component of plasma membrane	Gene Ontology	GO:0005887	13	102	0.000831237	0.00689122	bjy|BJY060012159.g|bjy|BJY060012158.g|bjy|BJY060012155.g|bjy|BJY020006226.g|bjy|BJY060012153.g|bjy|BJY060012152.g|bjy|BJY060012149.g|bjy|BJY060012157.g|bjy|BJY060012154.g|bjy|BJY060012151.g|bjy|BJY060012150.g|bjy|BJY060012160.g|bjy|BJY020006225.g	http://amigo.geneontology.org/amigo/term/GO:0005887
												serine-type endopeptidase activity	Gene Ontology	GO:0004252	10	100	0.00110047	0.00862625	mrj|MRJ030021806.g|mrj|MRJ030021804.g|mrj|MRJ030021819.g|mrj|MRJ030021801.g|mrj|MRJ030021802.g|mrj|MRJ020017828.g|mrj|MRJ030021805.g|mrj|MRJ030021817.g|mrj|MRJ030021799.g|mrj|MRJ020017824.g	http://amigo.geneontology.org/amigo/term/GO:0004252														endoplasmic reticulum unfolded protein response	Gene Ontology	GO:0030968	6	23	0.000957106	0.0078503	bjy|BJY020004726.g|bjy|BJY020005629.g|bjy|BJY040028519.g|bjy|BJY020004213.g|bjy|BJY040028520.g|bjy|BJY060010104.g	http://amigo.geneontology.org/amigo/term/GO:0030968
												phospholipase A1 activity	Gene Ontology	GO:0008970	4	13	0.00110497	0.00862625	mrj|MRJ060022472.g|mrj|MRJ060022474.g|mrj|MRJ060022476.g|mrj|MRJ060022473.g	http://amigo.geneontology.org/amigo/term/GO:0008970														chaperone-mediated protein folding	Gene Ontology	GO:0061077	5	15	0.00103326	0.00828582	bjy|BJY020005564.g|bjy|BJY020005563.g|bjy|BJY020005571.g|bjy|BJY020005572.g|bjy|BJY060009660.g	http://amigo.geneontology.org/amigo/term/GO:0061077
												arsenite transport	Gene Ontology	GO:0015700	3	5	0.00111773	0.00862625	mrj|MRJ040005315.g|mrj|MRJ050008982.g|mrj|MRJ050008981.g	http://amigo.geneontology.org/amigo/term/GO:0015700														peptide receptor activity	Gene Ontology	GO:0001653	4	8	0.00104244	0.00828582	bjy|BJY020004655.g|bjy|BJY020004654.g|bjy|BJY020004637.g|bjy|BJY020004640.g	http://amigo.geneontology.org/amigo/term/GO:0001653
												manganese ion binding	Gene Ontology	GO:0030145	7	51	0.00117626	0.00890061	mrj|MRJ080027152.g|mrj|MRJ080027145.g|mrj|MRJ030021905.g|mrj|MRJ080027153.g|mrj|MRJ060023580.g|mrj|MRJ060023581.g|mrj|MRJ030021902.g	http://amigo.geneontology.org/amigo/term/GO:0030145														monosaccharide transmembrane transporter activity	Gene Ontology	GO:0015145	4	8	0.00104244	0.00828582	bjy|BJY070018909.g|bjy|BJY020005109.g|bjy|BJY020004744.g|bjy|BJY020005100.g	http://amigo.geneontology.org/amigo/term/GO:0015145
												hydrogen peroxide catabolic process	Gene Ontology	GO:0042744	5	24	0.00118042	0.00890061	mrj|MRJ070013086.g|mrj|MRJ070011167.g|mrj|MRJ070013093.g|mrj|MRJ080026492.g|mrj|MRJ080026588.g	http://amigo.geneontology.org/amigo/term/GO:0042744														protein stabilization	Gene Ontology	GO:0050821	5	16	0.001311	0.0103141	bjy|BJY020006816.g|bjy|BJY040030538.g|bjy|BJY020005788.g|bjy|BJY020003411.g|bjy|BJY020006820.g	http://amigo.geneontology.org/amigo/term/GO:0050821
												ATPase-coupled transmembrane transporter activity	Gene Ontology	GO:0042626	10	102	0.00126318	0.00941646	mrj|MRJ030020099.g|mrj|MRJ030019956.g|mrj|MRJ010003720.g|mrj|MRJ060024976.g|mrj|MRJ010000673.g|mrj|MRJ070013191.g|mrj|MRJ010003739.g|mrj|MRJ080029250.g|mrj|MRJ010000664.g|mrj|MRJ050009178.g	http://amigo.geneontology.org/amigo/term/GO:0042626														maintenance of inflorescence meristem identity	Gene Ontology	GO:0010077	4	9	0.00145738	0.0110161	bjy|BJY020005860.g|bjy|BJY030020215.g|bjy|BJY020004049.g|bjy|BJY020005168.g	http://amigo.geneontology.org/amigo/term/GO:0010077
												oxidoreductase activity, acting on paired donors, with incorporation or reduction of molecular oxygen	Gene Ontology	GO:0016705	13	161	0.0013551	0.0098772	mrj|MRJ060023853.g|mrj|MRJ070013640.g|mrj|MRJ060023857.g|mrj|MRJ070013643.g|mrj|MRJ030018238.g|mrj|MRJ070013645.g|mrj|MRJ020017150.g|mrj|MRJ010002455.g|mrj|MRJ070013646.g|mrj|MRJ080026163.g|mrj|MRJ080026162.g|mrj|MRJ010002454.g|mrj|MRJ090006896.g	http://amigo.geneontology.org/amigo/term/GO:0016705														thiamine pyrophosphate binding	Gene Ontology	GO:0030976	4	9	0.00145738	0.0110161	bjy|BJY090008597.g|bjy|BJY090008598.g|bjy|BJY090008601.g|bjy|BJY090008593.g	http://amigo.geneontology.org/amigo/term/GO:0030976
												aromatic compound biosynthetic process	Gene Ontology	GO:0019438	4	14	0.00138923	0.00990581	mrj|MRJ080028289.g|mrj|MRJ080028287.g|mrj|MRJ080028308.g|mrj|MRJ080028278.g	http://amigo.geneontology.org/amigo/term/GO:0019438														protein complex oligomerization	Gene Ontology	GO:0051259	4	9	0.00145738	0.0110161	bjy|BJY020005564.g|bjy|BJY020004208.g|bjy|BJY020005572.g|bjy|BJY020005638.g	http://amigo.geneontology.org/amigo/term/GO:0051259
												-	Gene Ontology	GO:0008152	4	14	0.00138923	0.00990581	mrj|MRJ080028289.g|mrj|MRJ080028287.g|mrj|MRJ080028308.g|mrj|MRJ080028278.g	http://amigo.geneontology.org/amigo/term/GO:0008152														anchored component of plasma membrane	Gene Ontology	GO:0046658	16	157	0.00197023	0.0143645	bjy|BJY020003813.g|bjy|BJY020006069.g|bjy|BJY020003750.g|bjy|BJY040030530.g|bjy|BJY020006067.g|bjy|BJY040029509.g|bjy|BJY020003404.g|bjy|BJY040030561.g|bjy|BJY020003814.g|bjy|BJY020003751.g|bjy|BJY020003815.g|bjy|BJY040029511.g|bjy|BJY020006068.g|bjy|BJY020003752.g|bjy|BJY040029510.g|bjy|BJY020003452.g	http://amigo.geneontology.org/amigo/term/GO:0046658
												transmembrane transporter activity	Gene Ontology	GO:0022857	19	293	0.00147854	0.0102139	mrj|MRJ030021330.g|mrj|MRJ030021304.g|mrj|MRJ070012189.g|mrj|MRJ090005676.g|mrj|MRJ030021329.g|mrj|MRJ030021343.g|mrj|MRJ030021334.g|mrj|MRJ060024247.g|mrj|MRJ030021312.g|mrj|MRJ030021318.g|mrj|MRJ060024976.g|mrj|MRJ030021315.g|mrj|MRJ090005703.g|mrj|MRJ030021322.g|mrj|MRJ030021341.g|mrj|MRJ030021333.g|mrj|MRJ030021310.g|mrj|MRJ030021340.g|mrj|MRJ050009178.g	http://amigo.geneontology.org/amigo/term/GO:0022857														pollen development	Gene Ontology	GO:0009555	20	219	0.00197354	0.0143645	bjy|BJY030022910.g|bjy|BJY040030535.g|bjy|BJY080000481.g|bjy|BJY020006790.g|bjy|BJY030023030.g|bjy|BJY030023026.g|bjy|BJY030023046.g|bjy|BJY020004148.g|bjy|BJY030022894.g|bjy|BJY080000453.g|bjy|BJY020003409.g|bjy|BJY030022888.g|bjy|BJY020005711.g|bjy|BJY030023036.g|bjy|BJY020004213.g|bjy|BJY030022898.g|bjy|BJY030023021.g|bjy|BJY020005629.g|bjy|BJY020004164.g|bjy|BJY020004609.g	http://amigo.geneontology.org/amigo/term/GO:0009555
												DNA-binding transcription factor activity	Gene Ontology	GO:0003700	65	1513	0.00147914	0.0102139	mrj|MRJ050010109.g|mrj|MRJ070012207.g|mrj|MRJ030020015.g|mrj|MRJ080028328.g|mrj|MRJ060024901.g|mrj|MRJ070012289.g|mrj|MRJ060025458.g|mrj|MRJ010001835.g|mrj|MRJ070012032.g|mrj|MRJ070012208.g|mrj|MRJ030018797.g|mrj|MRJ030020581.g|mrj|MRJ090006318.g|mrj|MRJ090006993.g|mrj|MRJ080028528.g|mrj|MRJ090006992.g|mrj|MRJ020016583.g|mrj|MRJ060023887.g|mrj|MRJ080027460.g|mrj|MRJ060022671.g|mrj|MRJ010004880.g|…	http://amigo.geneontology.org/amigo/term/GO:0003700														fatty acid elongase activity	Gene Ontology	GO:0009922	4	10	0.00197489	0.0143645	bjy|BJY010014390.g|bjy|BJY010014387.g|bjy|BJY010014388.g|bjy|BJY010014392.g	http://amigo.geneontology.org/amigo/term/GO:0009922
												meristem maintenance	Gene Ontology	GO:0010073	5	26	0.00161236	0.0108776	mrj|MRJ060024805.g|mrj|MRJ020016922.g|mrj|MRJ020017526.g|mrj|MRJ030020153.g|mrj|MRJ050008933.g	http://amigo.geneontology.org/amigo/term/GO:0010073														secondary shoot formation	Gene Ontology	GO:0010223	5	18	0.00202612	0.0144642	bjy|BJY020005860.g|bjy|BJY020006577.g|bjy|BJY020005657.g|bjy|BJY020004049.g|bjy|BJY020004195.g	http://amigo.geneontology.org/amigo/term/GO:0010223
												membrane	Gene Ontology	GO:0016020	34	666	0.00162332	0.0108776	mrj|MRJ060022985.g|mrj|MRJ060023435.g|mrj|MRJ060022982.g|mrj|MRJ020014758.g|mrj|MRJ080029177.g|mrj|MRJ020014891.g|mrj|MRJ030019956.g|mrj|MRJ060022977.g|mrj|MRJ070014442.g|mrj|MRJ060023484.g|mrj|MRJ060022763.g|mrj|MRJ020014751.g|mrj|MRJ060023427.g|mrj|MRJ070013191.g|mrj|MRJ050008670.g|mrj|MRJ060022760.g|mrj|MRJ020014763.g|mrj|MRJ080029250.g|mrj|MRJ030020099.g|mrj|MRJ010004523.g|mrj|MRJ060022990.g|…	http://amigo.geneontology.org/amigo/term/GO:0016020														sphingolipid biosynthetic process	Gene Ontology	GO:0030148	5	18	0.00202612	0.0144642	bjy|BJY080003125.g|bjy|BJY060010459.g|bjy|BJY020005597.g|bjy|BJY060009969.g|bjy|BJY020005596.g	http://amigo.geneontology.org/amigo/term/GO:0030148
												urea transmembrane transporter activity	Gene Ontology	GO:0015204	3	6	0.00164158	0.0108776	mrj|MRJ060023729.g|mrj|MRJ060023727.g|mrj|MRJ060023728.g	http://amigo.geneontology.org/amigo/term/GO:0015204														cytoplasmic vesicle	Gene Ontology	GO:0031410	5	19	0.00247436	0.017343	bjy|BJY020004694.g|bjy|BJY020005652.g|bjy|BJY090007119.g|bjy|BJY090008438.g|bjy|BJY020004200.g	http://amigo.geneontology.org/amigo/term/GO:0031410
												hydrogen peroxide transmembrane transport	Gene Ontology	GO:0080170	3	6	0.00164158	0.0108776	mrj|MRJ040005315.g|mrj|MRJ050008982.g|mrj|MRJ050008981.g	http://amigo.geneontology.org/amigo/term/GO:0080170														plastid stroma	Gene Ontology	GO:0009532	5	19	0.00247436	0.017343	bjy|BJY080001133.g|bjy|BJY080001141.g|bjy|BJY030021769.g|bjy|BJY030021771.g|bjy|BJY030021770.g	http://amigo.geneontology.org/amigo/term/GO:0009532
												protein kinase activity	Gene Ontology	GO:0004672	26	464	0.0016787	0.0110123	mrj|MRJ090005461.g|mrj|MRJ060022715.g|mrj|MRJ020015584.g|mrj|MRJ010003715.g|mrj|MRJ030020156.g|mrj|MRJ090005467.g|mrj|MRJ090006558.g|mrj|MRJ010003734.g|mrj|MRJ060023481.g|mrj|MRJ070011883.g|mrj|MRJ030020096.g|mrj|MRJ030020095.g|mrj|MRJ060022723.g|mrj|MRJ020015608.g|mrj|MRJ020015577.g|mrj|MRJ090007164.g|mrj|MRJ010005080.g|mrj|MRJ020015201.g|mrj|MRJ030021483.g|mrj|MRJ050007534.g|mrj|MRJ030020729.g|…	http://amigo.geneontology.org/amigo/term/GO:0004672														defense response to bacterium	Gene Ontology	GO:0042742	26	324	0.00253836	0.0175605	bjy|BJY040030366.g|bjy|BJY030023027.g|bjy|BJY020006784.g|bjy|BJY020005711.g|bjy|BJY020006879.g|bjy|BJY030023032.g|bjy|BJY030022889.g|bjy|BJY020003693.g|bjy|BJY030022917.g|bjy|BJY030022907.g|bjy|BJY040030587.g|bjy|BJY020006782.g|bjy|BJY040028519.g|bjy|BJY020004148.g|bjy|BJY040028520.g|bjy|BJY030023041.g|bjy|BJY030023037.g|bjy|BJY030022895.g|bjy|BJY020006776.g|bjy|BJY020006790.g|bjy|BJY020003478.g|…	http://amigo.geneontology.org/amigo/term/GO:0042742
												intracellular protein transport	Gene Ontology	GO:0006886	13	171	0.00222882	0.0144763	mrj|MRJ030021330.g|mrj|MRJ030021304.g|mrj|MRJ030021333.g|mrj|MRJ030021343.g|mrj|MRJ030021334.g|mrj|MRJ030021312.g|mrj|MRJ030021315.g|mrj|MRJ030021318.g|mrj|MRJ030021322.g|mrj|MRJ030021341.g|mrj|MRJ030021329.g|mrj|MRJ030021340.g|mrj|MRJ030021310.g	http://amigo.geneontology.org/amigo/term/GO:0006886														transferase activity, transferring acyl groups other than amino-acyl groups	Gene Ontology	GO:0016747	10	76	0.00259286	0.0175605	bjy|BJY020004690.g|bjy|BJY020005724.g|bjy|BJY020005722.g|bjy|BJY020005723.g|bjy|BJY020004059.g|bjy|BJY020005850.g|bjy|BJY020004548.g|bjy|BJY020005725.g|bjy|BJY020005720.g|bjy|BJY020005721.g	http://amigo.geneontology.org/amigo/term/GO:0016747
												response to karrikin	Gene Ontology	GO:0080167	10	111	0.00225548	0.0145058	mrj|MRJ020016971.g|mrj|MRJ070012194.g|mrj|MRJ030020341.g|mrj|MRJ020016969.g|mrj|MRJ080028141.g|mrj|MRJ010001835.g|mrj|MRJ060022761.g|mrj|MRJ020016737.g|mrj|MRJ020016778.g|mrj|MRJ080028139.g	http://amigo.geneontology.org/amigo/term/GO:0080167														response to hydrogen peroxide	Gene Ontology	GO:0042542	8	51	0.0025965	0.0175605	bjy|BJY080002984.g|bjy|BJY020005638.g|bjy|BJY020004208.g|bjy|BJY030021600.g|bjy|BJY020004148.g|bjy|BJY030021597.g|bjy|BJY020005711.g|bjy|BJY020006883.g	http://amigo.geneontology.org/amigo/term/GO:0042542
												unsaturated fatty acid biosynthetic process	Gene Ontology	GO:0006636	4	17	0.00254107	0.0160283	mrj|MRJ090006284.g|mrj|MRJ090006283.g|mrj|MRJ090006280.g|mrj|MRJ090006282.g	http://amigo.geneontology.org/amigo/term/GO:0006636														UDP-glycosyltransferase activity	Gene Ontology	GO:0008194	8	51	0.0025965	0.0175605	bjy|BJY020006502.g|bjy|BJY020006193.g|bjy|BJY020006196.g|bjy|BJY020006501.g|bjy|BJY020006564.g|bjy|BJY020003450.g|bjy|BJY020006195.g|bjy|BJY020006565.g	http://amigo.geneontology.org/amigo/term/GO:0008194
												negative regulation of cell population proliferation	Gene Ontology	GO:0008285	4	18	0.00303729	0.0182708	mrj|MRJ080028328.g|mrj|MRJ010004079.g|mrj|MRJ010000136.g|mrj|MRJ090006565.g	http://amigo.geneontology.org/amigo/term/GO:0008285														response to UV-B	Gene Ontology	GO:0010224	9	64	0.00279991	0.0187716	bjy|BJY020003835.g|bjy|BJY020006500.g|bjy|BJY020006263.g|bjy|BJY020004148.g|bjy|BJY070018253.g|bjy|BJY020005711.g|bjy|BJY020006255.g|bjy|BJY040029877.g|bjy|BJY020004500.g	http://amigo.geneontology.org/amigo/term/GO:0010224
												adaxial/abaxial axis specification	Gene Ontology	GO:0009943	3	8	0.00309156	0.0182708	mrj|MRJ060023034.g|mrj|MRJ080027304.g|mrj|MRJ030021536.g	http://amigo.geneontology.org/amigo/term/GO:0009943														purine nucleobase transport	Gene Ontology	GO:0006863	5	20	0.00299042	0.019876	bjy|BJY020006226.g|bjy|BJY060010635.g|bjy|BJY040030599.g|bjy|BJY020006231.g|bjy|BJY020006225.g	http://amigo.geneontology.org/amigo/term/GO:0006863
												glycerol-3-phosphate 2-O-acyltransferase activity	Gene Ontology	GO:0090447	3	8	0.00309156	0.0182708	mrj|MRJ060022761.g|mrj|MRJ060022763.g|mrj|MRJ060022760.g	http://amigo.geneontology.org/amigo/term/GO:0090447														osmosensory signaling pathway	Gene Ontology	GO:0007231	3	5	0.00323543	0.0213207	bjy|BJY020003693.g|bjy|BJY020006879.g|bjy|BJY040030366.g	http://amigo.geneontology.org/amigo/term/GO:0007231
												nuclear periphery	Gene Ontology	GO:0034399	3	8	0.00309156	0.0182708	mrj|MRJ010002414.g|mrj|MRJ060025828.g|mrj|MRJ060025825.g	http://amigo.geneontology.org/amigo/term/GO:0034399														RNA modification	Gene Ontology	GO:0009451	10	79	0.00333859	0.0217989	bjy|BJY050025267.g|bjy|BJY070018751.g|bjy|BJY070018755.g|bjy|BJY040029405.g|bjy|BJY070018753.g|bjy|BJY060010302.g|bjy|BJY040028498.g|bjy|BJY020004773.g|bjy|BJY050024385.g|bjy|BJY040028387.g	http://amigo.geneontology.org/amigo/term/GO:0009451
												regulation of gene silencing	Gene Ontology	GO:0060968	3	8	0.00309156	0.0182708	mrj|MRJ010002414.g|mrj|MRJ060025828.g|mrj|MRJ060025825.g	http://amigo.geneontology.org/amigo/term/GO:0060968														potassium ion homeostasis	Gene Ontology	GO:0055075	4	12	0.00336456	0.0217989	bjy|BJY020003822.g|bjy|BJY020003445.g|bjy|BJY040030555.g|bjy|BJY070017581.g	http://amigo.geneontology.org/amigo/term/GO:0055075
												positive regulation of response to salt stress	Gene Ontology	GO:1901002	3	8	0.00309156	0.0182708	mrj|MRJ080026843.g|mrj|MRJ010001793.g|mrj|MRJ080028425.g	http://amigo.geneontology.org/amigo/term/GO:1901002														auxin-activated signaling pathway	Gene Ontology	GO:0009734	7	42	0.00351971	0.0224394	bjy|BJY020004726.g|bjy|BJY020006946.g|bjy|BJY020006820.g|bjy|BJY020006816.g|bjy|BJY020006944.g|bjy|BJY060010104.g|bjy|BJY020005788.g	http://amigo.geneontology.org/amigo/term/GO:0009734
												glycerol ether metabolic process	Gene Ontology	GO:0006662	3	8	0.00309156	0.0182708	mrj|MRJ070012281.g|mrj|MRJ070012292.g|mrj|MRJ060023492.g	http://amigo.geneontology.org/amigo/term/GO:0006662														glucosinolate metabolic process	Gene Ontology	GO:0019760	6	31	0.00355087	0.0224394	bjy|BJY030021600.g|bjy|BJY050023240.g|bjy|BJY030021597.g|bjy|BJY020005073.g|bjy|BJY050024907.g|bjy|BJY050024908.g	http://amigo.geneontology.org/amigo/term/GO:0019760
												cell plate	Gene Ontology	GO:0009504	5	32	0.00360067	0.0210896	mrj|MRJ020014895.g|mrj|MRJ030018107.g|mrj|MRJ020014891.g|mrj|MRJ030018108.g|mrj|MRJ080026126.g	http://amigo.geneontology.org/amigo/term/GO:0009504														protein histidine kinase binding	Gene Ontology	GO:0043424	5	21	0.00357982	0.0224394	bjy|BJY010017521.g|bjy|BJY020006879.g|bjy|BJY010017534.g|bjy|BJY020003693.g|bjy|BJY040030366.g	http://amigo.geneontology.org/amigo/term/GO:0043424
												cellular response to oxidative stress	Gene Ontology	GO:0034599	5	33	0.00405173	0.0235216	mrj|MRJ070013086.g|mrj|MRJ070011167.g|mrj|MRJ070013093.g|mrj|MRJ080026492.g|mrj|MRJ080026588.g	http://amigo.geneontology.org/amigo/term/GO:0034599														P-P-bond-hydrolysis-driven protein transmembrane transporter activity	Gene Ontology	GO:0015450	5	21	0.00357982	0.0224394	bjy|BJY020004662.g|bjy|BJY070018260.g|bjy|BJY010014176.g|bjy|BJY030022999.g|bjy|BJY070017755.g	http://amigo.geneontology.org/amigo/term/GO:0015450
												peroxidase activity	Gene Ontology	GO:0004601	8	85	0.00472984	0.0272173	mrj|MRJ070011167.g|mrj|MRJ070013093.g|mrj|MRJ080026588.g|mrj|MRJ080026492.g|mrj|MRJ010000732.g|mrj|MRJ010000159.g|mrj|MRJ070013086.g|mrj|MRJ010003325.g	http://amigo.geneontology.org/amigo/term/GO:0004601														SCF ubiquitin ligase complex	Gene Ontology	GO:0019005	9	68	0.00402828	0.0250304	bjy|BJY020006060.g|bjy|BJY020006946.g|bjy|BJY020006820.g|bjy|BJY020003511.g|bjy|BJY020006873.g|bjy|BJY020006816.g|bjy|BJY020006944.g|bjy|BJY020006061.g|bjy|BJY020005788.g	http://amigo.geneontology.org/amigo/term/GO:0019005
												guanyl-nucleotide exchange factor activity	Gene Ontology	GO:0005085	3	10	0.00513834	0.0290582	mrj|MRJ010000668.g|mrj|MRJ010000669.g|mrj|MRJ010000675.g	http://amigo.geneontology.org/amigo/term/GO:0005085														purine nucleobase transmembrane transporter activity	Gene Ontology	GO:0005345	5	22	0.0042481	0.0259944	bjy|BJY020006226.g|bjy|BJY060010635.g|bjy|BJY040030599.g|bjy|BJY020006231.g|bjy|BJY020006225.g	http://amigo.geneontology.org/amigo/term/GO:0005345
												response to mechanical stimulus	Gene Ontology	GO:0009612	3	10	0.00513834	0.0290582	mrj|MRJ010003992.g|mrj|MRJ030018108.g|mrj|MRJ030018107.g	http://amigo.geneontology.org/amigo/term/GO:0009612														regulation of protein stability	Gene Ontology	GO:0031647	3	6	0.00470677	0.0277017	bjy|BJY020006816.g|bjy|BJY020005788.g|bjy|BJY020006820.g	http://amigo.geneontology.org/amigo/term/GO:0031647
												nucleic acid binding	Gene Ontology	GO:0003676	14	214	0.00545724	0.0305979	mrj|MRJ080029091.g|mrj|MRJ030019218.g|mrj|MRJ060023428.g|mrj|MRJ010002403.g|mrj|MRJ060025906.g|mrj|MRJ050008687.g|mrj|MRJ010002336.g|mrj|MRJ060023438.g|mrj|MRJ050008686.g|mrj|MRJ060023441.g|mrj|MRJ020016306.g|mrj|MRJ020016270.g|mrj|MRJ060025899.g|mrj|MRJ060024097.g	http://amigo.geneontology.org/amigo/term/GO:0003676														carbohydrate homeostasis	Gene Ontology	GO:0033500	3	6	0.00470677	0.0277017	bjy|BJY020003693.g|bjy|BJY020006879.g|bjy|BJY040030366.g	http://amigo.geneontology.org/amigo/term/GO:0033500
												water channel activity	Gene Ontology	GO:0015250	5	36	0.00564559	0.0313078	mrj|MRJ040005315.g|mrj|MRJ050008982.g|mrj|MRJ010001058.g|mrj|MRJ050008981.g|mrj|MRJ010001051.g	http://amigo.geneontology.org/amigo/term/GO:0015250														UDP-D-xylose biosynthetic process	Gene Ontology	GO:0033320	3	6	0.00470677	0.0277017	bjy|BJY020004016.g|bjy|BJY020005910.g|bjy|BJY020006768.g	http://amigo.geneontology.org/amigo/term/GO:0033320
												O-methyltransferase activity	Gene Ontology	GO:0008171	4	22	0.00567931	0.0313078	mrj|MRJ080028289.g|mrj|MRJ080028287.g|mrj|MRJ080028308.g|mrj|MRJ080028278.g	http://amigo.geneontology.org/amigo/term/GO:0008171														root hair tip	Gene Ontology	GO:0035619	3	6	0.00470677	0.0277017	bjy|BJY090009234.g|bjy|BJY030021900.g|bjy|BJY030022070.g	http://amigo.geneontology.org/amigo/term/GO:0035619
												defense response to fungus	Gene Ontology	GO:0050832	13	194	0.00604301	0.0330351	mrj|MRJ060023087.g|mrj|MRJ060023088.g|mrj|MRJ040006052.g|mrj|MRJ010002478.g|mrj|MRJ090005082.g|mrj|MRJ070012244.g|mrj|MRJ030021331.g|mrj|MRJ030021306.g|mrj|MRJ070012242.g|mrj|MRJ030021308.g|mrj|MRJ070012251.g|mrj|MRJ010002479.g|mrj|MRJ030021326.g	http://amigo.geneontology.org/amigo/term/GO:0050832														cellular response to sucrose stimulus	Gene Ontology	GO:0071329	3	6	0.00470677	0.0277017	bjy|BJY020003693.g|bjy|BJY020006879.g|bjy|BJY040030366.g	http://amigo.geneontology.org/amigo/term/GO:0071329
												regulation of DNA methylation	Gene Ontology	GO:0044030	3	11	0.00640414	0.0344972	mrj|MRJ010002414.g|mrj|MRJ060025828.g|mrj|MRJ060025825.g	http://amigo.geneontology.org/amigo/term/GO:0044030														cytoskeleton	Gene Ontology	GO:0005856	5	23	0.00500075	0.0292089	bjy|BJY020004694.g|bjy|BJY090007119.g|bjy|BJY090008438.g|bjy|BJY020006755.g|bjy|BJY020006754.g	http://amigo.geneontology.org/amigo/term/GO:0005856
												lipid storage	Gene Ontology	GO:0019915	4	23	0.00652082	0.0344972	mrj|MRJ060022472.g|mrj|MRJ060022474.g|mrj|MRJ060022476.g|mrj|MRJ060022473.g	http://amigo.geneontology.org/amigo/term/GO:0019915														basic amino acid transmembrane transporter activity	Gene Ontology	GO:0015174	4	14	0.00530166	0.0307337	bjy|BJY020005716.g|bjy|BJY060009499.g|bjy|BJY050026578.g|bjy|BJY020005718.g	http://amigo.geneontology.org/amigo/term/GO:0015174
												negative regulation of seed germination	Gene Ontology	GO:0010187	4	23	0.00652082	0.0344972	mrj|MRJ060022472.g|mrj|MRJ060022474.g|mrj|MRJ060022476.g|mrj|MRJ060022473.g	http://amigo.geneontology.org/amigo/term/GO:0010187														response to fructose	Gene Ontology	GO:0009750	4	15	0.00650165	0.0369718	bjy|BJY010013084.g|bjy|BJY020006263.g|bjy|BJY050023234.g|bjy|BJY020006255.g	http://amigo.geneontology.org/amigo/term/GO:0009750
												endonuclease activity	Gene Ontology	GO:0004519	4	23	0.00652082	0.0344972	mrj|MRJ030019218.g|mrj|MRJ020016306.g|mrj|MRJ080029154.g|mrj|MRJ060023696.g	http://amigo.geneontology.org/amigo/term/GO:0004519														sphingosine biosynthetic process	Gene Ontology	GO:0046512	3	7	0.00652161	0.0369718	bjy|BJY060010459.g|bjy|BJY020005597.g|bjy|BJY020005596.g	http://amigo.geneontology.org/amigo/term/GO:0046512
												transmembrane transport	Gene Ontology	GO:0055085	21	389	0.00659045	0.0345867	mrj|MRJ040005315.g|mrj|MRJ030020099.g|mrj|MRJ050008982.g|mrj|MRJ080029250.g|mrj|MRJ010000321.g|mrj|MRJ060024976.g|mrj|MRJ010000664.g|mrj|MRJ010000326.g|mrj|MRJ010003720.g|mrj|MRJ050008981.g|mrj|MRJ070012189.g|mrj|MRJ010001058.g|mrj|MRJ020014751.g|mrj|MRJ010001051.g|mrj|MRJ010000673.g|mrj|MRJ070013191.g|mrj|MRJ010003739.g|mrj|MRJ050009178.g|mrj|MRJ030019956.g|mrj|MRJ010000324.g|mrj|MRJ020014771.g	http://amigo.geneontology.org/amigo/term/GO:0055085														D-xylose metabolic process	Gene Ontology	GO:0042732	3	7	0.00652161	0.0369718	bjy|BJY020004016.g|bjy|BJY020005910.g|bjy|BJY020006768.g	http://amigo.geneontology.org/amigo/term/GO:0042732
												protein-disulfide reductase activity	Gene Ontology	GO:0047134	3	12	0.00783948	0.0401774	mrj|MRJ070012281.g|mrj|MRJ070012292.g|mrj|MRJ060023492.g	http://amigo.geneontology.org/amigo/term/GO:0047134														plant organ development	Gene Ontology	GO:0099402	4	16	0.00786875	0.0442832	bjy|BJY020003640.g|bjy|BJY020006810.g|bjy|BJY020003636.g|bjy|BJY030020634.g	http://amigo.geneontology.org/amigo/term/GO:0099402
												cellular oxidant detoxification	Gene Ontology	GO:0098869	3	13	0.00944918	0.0480517	mrj|MRJ070011167.g|mrj|MRJ080026492.g|mrj|MRJ080026588.g	http://amigo.geneontology.org/amigo/term/GO:0098869														UDP-glucuronate decarboxylase activity	Gene Ontology	GO:0048040	3	8	0.00869794	0.0475611	bjy|BJY020004016.g|bjy|BJY020005910.g|bjy|BJY020006768.g	http://amigo.geneontology.org/amigo/term/GO:0048040
												response to reactive oxygen species	Gene Ontology	GO:0000302	5	42	0.0100704	0.0508166	mrj|MRJ070013086.g|mrj|MRJ070011167.g|mrj|MRJ070013093.g|mrj|MRJ080026492.g|mrj|MRJ080026588.g	http://amigo.geneontology.org/amigo/term/GO:0000302														endopeptidase Clp complex	Gene Ontology	GO:0009368	3	8	0.00869794	0.0475611	bjy|BJY030021770.g|bjy|BJY030021771.g|bjy|BJY030021769.g	http://amigo.geneontology.org/amigo/term/GO:0009368
												iron ion binding	Gene Ontology	GO:0005506	17	306	0.0105982	0.0530721	mrj|MRJ050010170.g|mrj|MRJ060023853.g|mrj|MRJ070013640.g|mrj|MRJ060023857.g|mrj|MRJ080027371.g|mrj|MRJ030018238.g|mrj|MRJ070013645.g|mrj|MRJ020017150.g|mrj|MRJ010002455.g|mrj|MRJ080029177.g|mrj|MRJ070013646.g|mrj|MRJ080026163.g|mrj|MRJ080026162.g|mrj|MRJ070013643.g|mrj|MRJ060022856.g|mrj|MRJ010002454.g|mrj|MRJ090006896.g	http://amigo.geneontology.org/amigo/term/GO:0005506														plastid small ribosomal subunit	Gene Ontology	GO:0000312	3	8	0.00869794	0.0475611	bjy|BJY040030514.g|bjy|BJY090007752.g|bjy|BJY040028363.g	http://amigo.geneontology.org/amigo/term/GO:0000312
												hydrolase activity, acting on ester bonds	Gene Ontology	GO:0016788	8	99	0.0107766	0.0535567	mrj|MRJ020016910.g|mrj|MRJ050010054.g|mrj|MRJ020016909.g|mrj|MRJ060022561.g|mrj|MRJ060022559.g|mrj|MRJ050010056.g|mrj|MRJ050008920.g|mrj|MRJ050008901.g	http://amigo.geneontology.org/amigo/term/GO:0016788														chloroplastic endopeptidase Clp complex	Gene Ontology	GO:0009840	3	8	0.00869794	0.0475611	bjy|BJY030021770.g|bjy|BJY030021771.g|bjy|BJY030021769.g	http://amigo.geneontology.org/amigo/term/GO:0009840
												response to arsenic-containing substance	Gene Ontology	GO:0046685	3	14	0.0112372	0.0554257	mrj|MRJ040005315.g|mrj|MRJ050008982.g|mrj|MRJ050008981.g	http://amigo.geneontology.org/amigo/term/GO:0046685														asymmetric cell division	Gene Ontology	GO:0008356	4	17	0.00941175	0.0511018	bjy|BJY040030585.g|bjy|BJY020006776.g|bjy|BJY080000788.g|bjy|BJY020003476.g	http://amigo.geneontology.org/amigo/term/GO:0008356
												regulation of response to water deprivation	Gene Ontology	GO:2000070	3	15	0.0132068	0.063374	mrj|MRJ040007357.g|mrj|MRJ010005080.g|mrj|MRJ050007534.g	http://amigo.geneontology.org/amigo/term/GO:2000070														cell cortex	Gene Ontology	GO:0005938	5	28	0.0102151	0.055076	bjy|BJY020004694.g|bjy|BJY090007119.g|bjy|BJY020005711.g|bjy|BJY020004148.g|bjy|BJY090008438.g	http://amigo.geneontology.org/amigo/term/GO:0005938
												positive regulation of catalytic activity	Gene Ontology	GO:0043085	3	15	0.0132068	0.063374	mrj|MRJ070012281.g|mrj|MRJ070012292.g|mrj|MRJ060023492.g	http://amigo.geneontology.org/amigo/term/GO:0043085														response to karrikin	Gene Ontology	GO:0080167	11	111	0.0112191	0.0586052	bjy|BJY020006075.g|bjy|BJY070018976.g|bjy|BJY060010069.g|bjy|BJY070018995.g|bjy|BJY020004059.g|bjy|BJY020005850.g|bjy|BJY020005332.g|bjy|BJY020005337.g|bjy|BJY050025170.g|bjy|BJY020006076.g|bjy|BJY060010065.g	http://amigo.geneontology.org/amigo/term/GO:0080167
												response to UV-B	Gene Ontology	GO:0010224	6	64	0.0139121	0.063374	mrj|MRJ060023887.g|mrj|MRJ070011777.g|mrj|MRJ010003257.g|mrj|MRJ050008452.g|mrj|MRJ060022942.g|mrj|MRJ020015193.g	http://amigo.geneontology.org/amigo/term/GO:0010224														cytoplasm	Gene Ontology	GO:0005737	200	4014	0.0112305	0.0586052	bjy|BJY090008523.g|bjy|BJY040030553.g|bjy|BJY010014388.g|bjy|BJY090009180.g|bjy|BJY070018385.g|bjy|BJY060011250.g|bjy|BJY020006944.g|bjy|BJY020006754.g|bjy|BJY020003443.g|bjy|BJY040030559.g|bjy|BJY060011252.g|bjy|BJY020004227.g|bjy|BJY020004891.g|bjy|BJY030021608.g|bjy|BJY020005824.g|bjy|BJY070018995.g|bjy|BJY020005332.g|bjy|BJY090009025.g|bjy|BJY020006816.g|bjy|BJY040030576.g|bjy|BJY020004983.g|…	http://amigo.geneontology.org/amigo/term/GO:0005737
												cytosolic small ribosomal subunit	Gene Ontology	GO:0022627	8	105	0.0146355	0.063374	mrj|MRJ090006132.g|mrj|MRJ010001005.g|mrj|MRJ030019930.g|mrj|MRJ010001025.g|mrj|MRJ090006129.g|mrj|MRJ030019931.g|mrj|MRJ060022629.g|mrj|MRJ060022626.g	http://amigo.geneontology.org/amigo/term/GO:0022627														galactoside 2-alpha-L-fucosyltransferase activity	Gene Ontology	GO:0008107	3	9	0.0112498	0.0586052	bjy|BJY020006287.g|bjy|BJY020006291.g|bjy|BJY020006286.g	http://amigo.geneontology.org/amigo/term/GO:0008107
												phosphatidylinositol N-acetylglucosaminyltransferase activity	Gene Ontology	GO:0017176	2	5	0.0151108	0.063374	mrj|MRJ060023435.g|mrj|MRJ060023427.g	http://amigo.geneontology.org/amigo/term/GO:0017176														sulfate transport	Gene Ontology	GO:0008272	3	9	0.0112498	0.0586052	bjy|BJY020003693.g|bjy|BJY020006879.g|bjy|BJY040030366.g	http://amigo.geneontology.org/amigo/term/GO:0008272
												citrate lyase complex	Gene Ontology	GO:0009346	2	5	0.0151108	0.063374	mrj|MRJ030019667.g|mrj|MRJ060022554.g	http://amigo.geneontology.org/amigo/term/GO:0009346														regulation of meristem development	Gene Ontology	GO:0048509	3	9	0.0112498	0.0586052	bjy|BJY020003693.g|bjy|BJY020006879.g|bjy|BJY040030366.g	http://amigo.geneontology.org/amigo/term/GO:0048509
												cytochrome complex assembly	Gene Ontology	GO:0017004	2	5	0.0151108	0.063374	mrj|MRJ030021001.g|mrj|MRJ030021008.g	http://amigo.geneontology.org/amigo/term/GO:0017004														plasmodesma	Gene Ontology	GO:0009506	51	851	0.0120689	0.0624506	bjy|BJY020003619.g|bjy|BJY030021820.g|bjy|BJY020004726.g|bjy|BJY060012153.g|bjy|BJY060012158.g|bjy|BJY030021525.g|bjy|BJY020005443.g|bjy|BJY020003404.g|bjy|BJY010017521.g|bjy|BJY060012157.g|bjy|BJY020003925.g|bjy|BJY060011250.g|bjy|BJY020006754.g|bjy|BJY060012154.g|bjy|BJY060010104.g|bjy|BJY040030530.g|bjy|BJY060012160.g|bjy|BJY020005908.g|bjy|BJY060011252.g|bjy|BJY050023221.g|bjy|BJY060012155.g|…	http://amigo.geneontology.org/amigo/term/GO:0009506
												tRNA-specific adenosine deaminase activity	Gene Ontology	GO:0008251	2	5	0.0151108	0.063374	mrj|MRJ020014510.g|mrj|MRJ020014507.g	http://amigo.geneontology.org/amigo/term/GO:0008251														chloroplast	Gene Ontology	GO:0009507	215	4354	0.0121909	0.062661	bjy|BJY060012159.g|bjy|BJY020005116.g|bjy|BJY050025225.g|bjy|BJY020004425.g|bjy|BJY040028364.g|bjy|BJY020006197.g|bjy|BJY020005652.g|bjy|BJY080001133.g|bjy|BJY010016867.g|bjy|BJY060012157.g|bjy|BJY020004135.g|bjy|BJY060012160.g|bjy|BJY020004824.g|bjy|BJY060011159.g|bjy|BJY020004134.g|bjy|BJY020004744.g|bjy|BJY070017755.g|bjy|BJY060010919.g|bjy|BJY070018995.g|bjy|BJY020004826.g|bjy|BJY060012152.g|…	http://amigo.geneontology.org/amigo/term/GO:0009507
												pyridoxine biosynthetic process	Gene Ontology	GO:0008615	2	5	0.0151108	0.063374	mrj|MRJ060023230.g|mrj|MRJ060023234.g	http://amigo.geneontology.org/amigo/term/GO:0008615														structural constituent of ribosome	Gene Ontology	GO:0003735	20	263	0.0124742	0.0636929	bjy|BJY060011252.g|bjy|BJY050023221.g|bjy|BJY090007752.g|bjy|BJY030020010.g|bjy|BJY090009276.g|bjy|BJY040028363.g|bjy|BJY040027079.g|bjy|BJY060010208.g|bjy|BJY020004236.g|bjy|BJY050027068.g|bjy|BJY040028364.g|bjy|BJY050023220.g|bjy|BJY040030513.g|bjy|BJY060011250.g|bjy|BJY010015357.g|bjy|BJY040030514.g|bjy|BJY010015356.g|bjy|BJY060010463.g|bjy|BJY020004241.g|bjy|BJY020006817.g	http://amigo.geneontology.org/amigo/term/GO:0003735
												xyloglucan 6-xylosyltransferase activity	Gene Ontology	GO:0033843	2	5	0.0151108	0.063374	mrj|MRJ010001426.g|mrj|MRJ010001427.g	http://amigo.geneontology.org/amigo/term/GO:0033843														spindle	Gene Ontology	GO:0005819	6	42	0.0128502	0.0643343	bjy|BJY020005086.g|bjy|BJY020004694.g|bjy|BJY030023175.g|bjy|BJY050023250.g|bjy|BJY090007119.g|bjy|BJY030023180.g	http://amigo.geneontology.org/amigo/term/GO:0005819
												transport of virus in multicellular host	Gene Ontology	GO:0046739	2	5	0.0151108	0.063374	mrj|MRJ060025748.g|mrj|MRJ060025785.g	http://amigo.geneontology.org/amigo/term/GO:0046739														response to reactive oxygen species	Gene Ontology	GO:0000302	6	42	0.0128502	0.0643343	bjy|BJY020005638.g|bjy|BJY020004521.g|bjy|BJY020004208.g|bjy|BJY050024309.g|bjy|BJY020004148.g|bjy|BJY020005711.g	http://amigo.geneontology.org/amigo/term/GO:0000302
												ATP citrate synthase activity	Gene Ontology	GO:0003878	2	5	0.0151108	0.063374	mrj|MRJ030019667.g|mrj|MRJ060022554.g	http://amigo.geneontology.org/amigo/term/GO:0003878														phosphoprotein phosphatase activity	Gene Ontology	GO:0004721	6	42	0.0128502	0.0643343	bjy|BJY050023221.g|bjy|BJY020005179.g|bjy|BJY040030366.g|bjy|BJY020003693.g|bjy|BJY050023220.g|bjy|BJY020006879.g	http://amigo.geneontology.org/amigo/term/GO:0004721
												rescue of stalled ribosome	Gene Ontology	GO:0072344	2	5	0.0151108	0.063374	mrj|MRJ030019931.g|mrj|MRJ030019930.g	http://amigo.geneontology.org/amigo/term/GO:0072344														multidimensional cell growth	Gene Ontology	GO:0009825	5	30	0.0130714	0.0646027	bjy|BJY060010459.g|bjy|BJY020005100.g|bjy|BJY020005109.g|bjy|BJY020005596.g|bjy|BJY020005597.g	http://amigo.geneontology.org/amigo/term/GO:0009825
												positive regulation of wax biosynthetic process	Gene Ontology	GO:1904278	2	5	0.0151108	0.063374	mrj|MRJ010001835.g|mrj|MRJ030020341.g	http://amigo.geneontology.org/amigo/term/GO:1904278														actin cytoskeleton organization	Gene Ontology	GO:0030036	5	30	0.0130714	0.0646027	bjy|BJY020004694.g|bjy|BJY090007119.g|bjy|BJY020005707.g|bjy|BJY090008438.g|bjy|BJY020004151.g	http://amigo.geneontology.org/amigo/term/GO:0030036
												telomere capping	Gene Ontology	GO:0016233	2	5	0.0151108	0.063374	mrj|MRJ020016378.g|mrj|MRJ060022327.g	http://amigo.geneontology.org/amigo/term/GO:0016233														negative regulation of transcription, DNA-templated	Gene Ontology	GO:0045892	14	162	0.0132301	0.0649706	bjy|BJY020006776.g|bjy|BJY020006532.g|bjy|BJY080000788.g|bjy|BJY020005864.g|bjy|BJY080000972.g|bjy|BJY020004049.g|bjy|BJY050023240.g|bjy|BJY020006122.g|bjy|BJY020005054.g|bjy|BJY020005860.g|bjy|BJY020004041.g|bjy|BJY020005073.g|bjy|BJY020006121.g|bjy|BJY020006668.g	http://amigo.geneontology.org/amigo/term/GO:0045892
												T/G mismatch-specific endonuclease activity	Gene Ontology	GO:0043765	2	5	0.0151108	0.063374	mrj|MRJ030019218.g|mrj|MRJ020016306.g	http://amigo.geneontology.org/amigo/term/GO:0043765														cell projection	Gene Ontology	GO:0042995	3	10	0.0141875	0.0692313	bjy|BJY020004694.g|bjy|BJY090007119.g|bjy|BJY090008438.g	http://amigo.geneontology.org/amigo/term/GO:0042995
												apical part of cell	Gene Ontology	GO:0045177	2	5	0.0151108	0.063374	mrj|MRJ010000324.g|mrj|MRJ010000326.g	http://amigo.geneontology.org/amigo/term/GO:0045177														gynoecium development	Gene Ontology	GO:0048467	4	20	0.0151738	0.0731187	bjy|BJY090009234.g|bjy|BJY070018126.g|bjy|BJY030022070.g|bjy|BJY030021900.g	http://amigo.geneontology.org/amigo/term/GO:0048467
												(1->3)-beta-D-glucan binding	Gene Ontology	GO:0001872	2	5	0.0151108	0.063374	mrj|MRJ040006647.g|mrj|MRJ040006652.g	http://amigo.geneontology.org/amigo/term/GO:0001872														root epidermal cell differentiation	Gene Ontology	GO:0010053	4	20	0.0151738	0.0731187	bjy|BJY020006755.g|bjy|BJY020005669.g|bjy|BJY020006803.g|bjy|BJY020006754.g	http://amigo.geneontology.org/amigo/term/GO:0010053
												Ycf2/FtsHi complex	Gene Ontology	GO:0062091	2	5	0.0151108	0.063374	mrj|MRJ030018073.g|mrj|MRJ030018058.g	http://amigo.geneontology.org/amigo/term/GO:0062091														glutathione transferase activity	Gene Ontology	GO:0004364	7	58	0.0163186	0.0780535	bjy|BJY070018988.g|bjy|BJY070018995.g|bjy|BJY020004511.g|bjy|BJY070018976.g|bjy|BJY020003991.g|bjy|BJY020003990.g|bjy|BJY020004512.g	http://amigo.geneontology.org/amigo/term/GO:0004364
												strigolactone biosynthetic process	Gene Ontology	GO:1901601	2	5	0.0151108	0.063374	mrj|MRJ050010152.g|mrj|MRJ050010149.g	http://amigo.geneontology.org/amigo/term/GO:1901601														protein catabolic process	Gene Ontology	GO:0030163	5	32	0.0164223	0.0780535	bjy|BJY040030534.g|bjy|BJY020006816.g|bjy|BJY020003408.g|bjy|BJY020005788.g|bjy|BJY020006820.g	http://amigo.geneontology.org/amigo/term/GO:0030163
												mRNA export from nucleus	Gene Ontology	GO:0006406	3	16	0.0153605	0.063374	mrj|MRJ010002414.g|mrj|MRJ060025828.g|mrj|MRJ060025825.g	http://amigo.geneontology.org/amigo/term/GO:0006406														electron transfer activity	Gene Ontology	GO:0009055	11	118	0.0165016	0.0780535	bjy|BJY050025766.g|bjy|BJY020006853.g|bjy|BJY030021600.g|bjy|BJY060010919.g|bjy|BJY020006854.g|bjy|BJY050026723.g|bjy|BJY030021597.g|bjy|BJY040030561.g|bjy|BJY060012393.g|bjy|BJY060010914.g|bjy|BJY020003452.g	http://amigo.geneontology.org/amigo/term/GO:0009055
												enzyme activator activity	Gene Ontology	GO:0008047	3	16	0.0153605	0.063374	mrj|MRJ070012281.g|mrj|MRJ070012292.g|mrj|MRJ060023492.g	http://amigo.geneontology.org/amigo/term/GO:0008047														protein disulfide oxidoreductase activity	Gene Ontology	GO:0015035	6	45	0.0170259	0.0794502	bjy|BJY020006853.g|bjy|BJY020006854.g|bjy|BJY050025766.g|bjy|BJY050026723.g|bjy|BJY020005440.g|bjy|BJY060012393.g	http://amigo.geneontology.org/amigo/term/GO:0015035
												nucleotide binding	Gene Ontology	GO:0000166	3	16	0.0153605	0.063374	mrj|MRJ050007897.g|mrj|MRJ050007900.g|mrj|MRJ050007902.g	http://amigo.geneontology.org/amigo/term/GO:0000166														3-oxo-lignoceronyl-CoA synthase activity	Gene Ontology	GO:0102338	4	21	0.0174944	0.0794502	bjy|BJY010014390.g|bjy|BJY010014387.g|bjy|BJY010014388.g|bjy|BJY010014392.g	http://amigo.geneontology.org/amigo/term/GO:0102338
												cutin biosynthetic process	Gene Ontology	GO:0010143	3	16	0.0153605	0.063374	mrj|MRJ060022761.g|mrj|MRJ060022763.g|mrj|MRJ060022760.g	http://amigo.geneontology.org/amigo/term/GO:0010143														3-oxo-cerotoyl-CoA synthase activity	Gene Ontology	GO:0102337	4	21	0.0174944	0.0794502	bjy|BJY010014390.g|bjy|BJY010014387.g|bjy|BJY010014388.g|bjy|BJY010014392.g	http://amigo.geneontology.org/amigo/term/GO:0102337
												auxin efflux transmembrane transporter activity	Gene Ontology	GO:0010329	3	16	0.0153605	0.063374	mrj|MRJ010000321.g|mrj|MRJ010000324.g|mrj|MRJ010000326.g	http://amigo.geneontology.org/amigo/term/GO:0010329														very-long-chain 3-ketoacyl-CoA synthase activity	Gene Ontology	GO:0102756	4	21	0.0174944	0.0794502	bjy|BJY010014390.g|bjy|BJY010014387.g|bjy|BJY010014388.g|bjy|BJY010014392.g	http://amigo.geneontology.org/amigo/term/GO:0102756
												ATPase activity	Gene Ontology	GO:0016887	14	248	0.0170488	0.0698999	mrj|MRJ030020099.g|mrj|MRJ060023696.g|mrj|MRJ010002427.g|mrj|MRJ010000664.g|mrj|MRJ080029154.g|mrj|MRJ010003720.g|mrj|MRJ010002429.g|mrj|MRJ060024976.g|mrj|MRJ010000673.g|mrj|MRJ070013191.g|mrj|MRJ010003739.g|mrj|MRJ080029250.g|mrj|MRJ030019956.g|mrj|MRJ050009178.g	http://amigo.geneontology.org/amigo/term/GO:0016887														3-oxo-arachidoyl-CoA synthase activity	Gene Ontology	GO:0102336	4	21	0.0174944	0.0794502	bjy|BJY010014390.g|bjy|BJY010014387.g|bjy|BJY010014388.g|bjy|BJY010014392.g	http://amigo.geneontology.org/amigo/term/GO:0102336
												RNA catabolic process	Gene Ontology	GO:0006401	3	17	0.0176999	0.0712777	mrj|MRJ090007091.g|mrj|MRJ090007090.g|mrj|MRJ060023470.g	http://amigo.geneontology.org/amigo/term/GO:0006401														NAD+ binding	Gene Ontology	GO:0070403	3	11	0.0175182	0.0794502	bjy|BJY020004016.g|bjy|BJY020005910.g|bjy|BJY020006768.g	http://amigo.geneontology.org/amigo/term/GO:0070403
												reciprocal meiotic recombination	Gene Ontology	GO:0007131	4	32	0.0179468	0.0712777	mrj|MRJ060023244.g|mrj|MRJ060023689.g|mrj|MRJ060023242.g|mrj|MRJ060022914.g	http://amigo.geneontology.org/amigo/term/GO:0007131														sphingolipid metabolic process	Gene Ontology	GO:0006665	3	11	0.0175182	0.0794502	bjy|BJY050025112.g|bjy|BJY060010659.g|bjy|BJY050025113.g	http://amigo.geneontology.org/amigo/term/GO:0006665
												response to oxidative stress	Gene Ontology	GO:0006979	15	276	0.0185895	0.0712777	mrj|MRJ070011167.g|mrj|MRJ070013093.g|mrj|MRJ060024571.g|mrj|MRJ060022786.g|mrj|MRJ080026588.g|mrj|MRJ080026492.g|mrj|MRJ010000732.g|mrj|MRJ060024575.g|mrj|MRJ010000159.g|mrj|MRJ070013086.g|mrj|MRJ060024572.g|mrj|MRJ060024573.g|mrj|MRJ060024574.g|mrj|MRJ060024576.g|mrj|MRJ010003325.g	http://amigo.geneontology.org/amigo/term/GO:0006979														response to glucose	Gene Ontology	GO:0009749	6	46	0.0186031	0.083877	bjy|BJY040030566.g|bjy|BJY020006263.g|bjy|BJY010013084.g|bjy|BJY050023234.g|bjy|BJY020006255.g|bjy|BJY020003460.g	http://amigo.geneontology.org/amigo/term/GO:0009749
												response to wounding	Gene Ontology	GO:0009611	12	202	0.0186023	0.0712777	mrj|MRJ050010109.g|mrj|MRJ010001405.g|mrj|MRJ080028528.g|mrj|MRJ010001494.g|mrj|MRJ010001409.g|mrj|MRJ080027371.g|mrj|MRJ070012032.g|mrj|MRJ070013608.g|mrj|MRJ090006992.g|mrj|MRJ060022856.g|mrj|MRJ090006993.g|mrj|MRJ070013606.g	http://amigo.geneontology.org/amigo/term/GO:0009611														suberin biosynthetic process	Gene Ontology	GO:0010345	4	22	0.0200244	0.0889257	bjy|BJY010014390.g|bjy|BJY010014387.g|bjy|BJY010014388.g|bjy|BJY010014392.g	http://amigo.geneontology.org/amigo/term/GO:0010345
												seed development	Gene Ontology	GO:0048316	6	69	0.0190129	0.0712777	mrj|MRJ060024575.g|mrj|MRJ060024571.g|mrj|MRJ060024574.g|mrj|MRJ060024572.g|mrj|MRJ060024573.g|mrj|MRJ060024576.g	http://amigo.geneontology.org/amigo/term/GO:0048316														phototropism	Gene Ontology	GO:0009638	4	22	0.0200244	0.0889257	bjy|BJY020005649.g|bjy|BJY040030559.g|bjy|BJY020003449.g|bjy|BJY020005230.g	http://amigo.geneontology.org/amigo/term/GO:0009638
												magnesium ion binding	Gene Ontology	GO:0000287	8	111	0.0194115	0.0712777	mrj|MRJ050009911.g|mrj|MRJ050009896.g|mrj|MRJ080027621.g|mrj|MRJ050009910.g|mrj|MRJ050009890.g|mrj|MRJ080027619.g|mrj|MRJ050009895.g|mrj|MRJ050009889.g	http://amigo.geneontology.org/amigo/term/GO:0000287														response to blue light	Gene Ontology	GO:0009637	6	47	0.0202772	0.0889257	bjy|BJY020006060.g|bjy|BJY020006061.g|bjy|BJY020006532.g|bjy|BJY020003511.g|bjy|BJY020006873.g|bjy|BJY020006668.g	http://amigo.geneontology.org/amigo/term/GO:0009637
												DNA-dependent ATPase activity	Gene Ontology	GO:0008094	4	33	0.0196857	0.0712777	mrj|MRJ060023244.g|mrj|MRJ060023689.g|mrj|MRJ060023242.g|mrj|MRJ060022914.g	http://amigo.geneontology.org/amigo/term/GO:0008094														trichome morphogenesis	Gene Ontology	GO:0010090	5	34	0.0202995	0.0889257	bjy|BJY090009234.g|bjy|BJY070018126.g|bjy|BJY030022070.g|bjy|BJY030021900.g|bjy|BJY020004151.g	http://amigo.geneontology.org/amigo/term/GO:0010090
												export from cell	Gene Ontology	GO:0140352	2	6	0.0197752	0.0712777	mrj|MRJ010003720.g|mrj|MRJ010003739.g	http://amigo.geneontology.org/amigo/term/GO:0140352														response to brassinosteroid	Gene Ontology	GO:0009741	5	34	0.0202995	0.0889257	bjy|BJY020003619.g|bjy|BJY020003925.g|bjy|BJY030019860.g|bjy|BJY020003921.g|bjy|BJY030019854.g	http://amigo.geneontology.org/amigo/term/GO:0009741
												proanthocyanidin biosynthetic process	Gene Ontology	GO:0010023	2	6	0.0197752	0.0712777	mrj|MRJ090006991.g|mrj|MRJ020014847.g	http://amigo.geneontology.org/amigo/term/GO:0010023														establishment or maintenance of cell polarity	Gene Ontology	GO:0007163	3	12	0.021246	0.0925463	bjy|BJY020004694.g|bjy|BJY090007119.g|bjy|BJY090008438.g	http://amigo.geneontology.org/amigo/term/GO:0007163
												cellular response to molecule of bacterial origin	Gene Ontology	GO:0071219	2	6	0.0197752	0.0712777	mrj|MRJ030020096.g|mrj|MRJ030020095.g	http://amigo.geneontology.org/amigo/term/GO:0071219														sequence-specific DNA binding	Gene Ontology	GO:0043565	31	487	0.0220812	0.0956438	bjy|BJY080002984.g|bjy|BJY020005168.g|bjy|BJY010015380.g|bjy|BJY050024309.g|bjy|BJY020004162.g|bjy|BJY020005979.g|bjy|BJY070018252.g|bjy|BJY040030587.g|bjy|BJY020003973.g|bjy|BJY070018081.g|bjy|BJY020003453.g|bjy|BJY080001464.g|bjy|BJY020004049.g|bjy|BJY070019406.g|bjy|BJY030020215.g|bjy|BJY020006640.g|bjy|BJY020006668.g|bjy|BJY020003830.g|bjy|BJY020005688.g|bjy|BJY020005860.g|bjy|BJY020004692.g|…	http://amigo.geneontology.org/amigo/term/GO:0043565
												flap endonuclease activity	Gene Ontology	GO:0048256	2	6	0.0197752	0.0712777	mrj|MRJ060023235.g|mrj|MRJ060023231.g	http://amigo.geneontology.org/amigo/term/GO:0048256														hydrolase activity, hydrolyzing O-glycosyl compounds	Gene Ontology	GO:0004553	11	124	0.0223481	0.0961357	bjy|BJY020003813.g|bjy|BJY020006054.g|bjy|BJY020003815.g|bjy|BJY020003750.g|bjy|BJY020006052.g|bjy|BJY020003814.g|bjy|BJY020003751.g|bjy|BJY040029509.g|bjy|BJY020003752.g|bjy|BJY040029510.g|bjy|BJY020006053.g	http://amigo.geneontology.org/amigo/term/GO:0004553
												intercellular transport	Gene Ontology	GO:0010496	2	6	0.0197752	0.0712777	mrj|MRJ010003720.g|mrj|MRJ010003739.g	http://amigo.geneontology.org/amigo/term/GO:0010496														glutathione metabolic process	Gene Ontology	GO:0006749	5	35	0.0224441	0.0961357	bjy|BJY070018976.g|bjy|BJY070018995.g|bjy|BJY070018988.g|bjy|BJY020004511.g|bjy|BJY020004512.g	http://amigo.geneontology.org/amigo/term/GO:0006749
												fatty-acyl-CoA binding	Gene Ontology	GO:0000062	2	6	0.0197752	0.0712777	mrj|MRJ080027653.g|mrj|MRJ080027649.g	http://amigo.geneontology.org/amigo/term/GO:0000062														activation of GTPase activity	Gene Ontology	GO:0090630	4	23	0.0227681	0.0969844	bjy|BJY050023223.g|bjy|BJY020003532.g|bjy|BJY090008346.g|bjy|BJY020005000.g	http://amigo.geneontology.org/amigo/term/GO:0090630
												3'(2'),5'-bisphosphate nucleotidase activity	Gene Ontology	GO:0008441	2	6	0.0197752	0.0712777	mrj|MRJ060022832.g|mrj|MRJ060023470.g	http://amigo.geneontology.org/amigo/term/GO:0008441														U2-type spliceosomal complex	Gene Ontology	GO:0005684	3	13	0.0253725	0.104959	bjy|BJY020004130.g|bjy|BJY020004129.g|bjy|BJY020004174.g	http://amigo.geneontology.org/amigo/term/GO:0005684
												DNA catabolic process	Gene Ontology	GO:0006308	2	6	0.0197752	0.0712777	mrj|MRJ030019218.g|mrj|MRJ020016306.g	http://amigo.geneontology.org/amigo/term/GO:0006308														protein quality control for misfolded or incompletely synthesized proteins	Gene Ontology	GO:0006515	3	13	0.0253725	0.104959	bjy|BJY030021770.g|bjy|BJY030021771.g|bjy|BJY030021769.g	http://amigo.geneontology.org/amigo/term/GO:0006515
												prephenate dehydratase activity	Gene Ontology	GO:0004664	2	6	0.0197752	0.0712777	mrj|MRJ060022986.g|mrj|MRJ060022983.g	http://amigo.geneontology.org/amigo/term/GO:0004664														mitochondrial small ribosomal subunit	Gene Ontology	GO:0005763	3	13	0.0253725	0.104959	bjy|BJY040030514.g|bjy|BJY090007752.g|bjy|BJY040028363.g	http://amigo.geneontology.org/amigo/term/GO:0005763
												acetyl-CoA biosynthetic process	Gene Ontology	GO:0006085	2	6	0.0197752	0.0712777	mrj|MRJ030019667.g|mrj|MRJ060022554.g	http://amigo.geneontology.org/amigo/term/GO:0006085														regulation of actin cytoskeleton organization	Gene Ontology	GO:0032956	3	13	0.0253725	0.104959	bjy|BJY020004694.g|bjy|BJY090007119.g|bjy|BJY090008438.g	http://amigo.geneontology.org/amigo/term/GO:0032956
												abscisic acid transport	Gene Ontology	GO:0080168	2	6	0.0197752	0.0712777	mrj|MRJ010003720.g|mrj|MRJ010003739.g	http://amigo.geneontology.org/amigo/term/GO:0080168														oxidoreductase activity, acting on a sulfur group of donors, disulfide as acceptor	Gene Ontology	GO:0016671	4	24	0.0257293	0.104959	bjy|BJY020005572.g|bjy|BJY020005564.g|bjy|BJY020006393.g|bjy|BJY020005440.g	http://amigo.geneontology.org/amigo/term/GO:0016671
												UDP-glucuronate 4-epimerase activity	Gene Ontology	GO:0050378	2	6	0.0197752	0.0712777	mrj|MRJ060023087.g|mrj|MRJ060023088.g	http://amigo.geneontology.org/amigo/term/GO:0050378														cell periphery	Gene Ontology	GO:0071944	4	24	0.0257293	0.104959	bjy|BJY020003963.g|bjy|BJY020003964.g|bjy|BJY040030585.g|bjy|BJY020003476.g	http://amigo.geneontology.org/amigo/term/GO:0071944
												cellular response to chitin	Gene Ontology	GO:0071323	2	6	0.0197752	0.0712777	mrj|MRJ030020096.g|mrj|MRJ030020095.g	http://amigo.geneontology.org/amigo/term/GO:0071323														response to desiccation	Gene Ontology	GO:0009269	4	24	0.0257293	0.104959	bjy|BJY020006785.g|bjy|BJY080000529.g|bjy|BJY080000534.g|bjy|BJY020006783.g	http://amigo.geneontology.org/amigo/term/GO:0009269
												arogenate dehydratase activity	Gene Ontology	GO:0047769	2	6	0.0197752	0.0712777	mrj|MRJ060022986.g|mrj|MRJ060022983.g	http://amigo.geneontology.org/amigo/term/GO:0047769														heat shock protein binding	Gene Ontology	GO:0031072	4	24	0.0257293	0.104959	bjy|BJY020005564.g|bjy|BJY020005563.g|bjy|BJY020005571.g|bjy|BJY020005572.g	http://amigo.geneontology.org/amigo/term/GO:0031072
												glucose-1-phosphate adenylyltransferase activity	Gene Ontology	GO:0008878	2	6	0.0197752	0.0712777	mrj|MRJ030019954.g|mrj|MRJ030019946.g	http://amigo.geneontology.org/amigo/term/GO:0008878														pectin biosynthetic process	Gene Ontology	GO:0045489	4	25	0.0289111	0.107391	bjy|BJY020003418.g|bjy|BJY080001019.g|bjy|BJY020005052.g|bjy|BJY040030544.g	http://amigo.geneontology.org/amigo/term/GO:0045489
												actin filament-based movement	Gene Ontology	GO:0030048	3	18	0.0202264	0.0721115	mrj|MRJ070011339.g|mrj|MRJ060025281.g|mrj|MRJ080026126.g	http://amigo.geneontology.org/amigo/term/GO:0030048														cortical cytoskeleton organization	Gene Ontology	GO:0030865	3	14	0.0298968	0.107391	bjy|BJY020004694.g|bjy|BJY090007119.g|bjy|BJY090008438.g	http://amigo.geneontology.org/amigo/term/GO:0030865
												motor activity	Gene Ontology	GO:0003774	3	18	0.0202264	0.0721115	mrj|MRJ070011339.g|mrj|MRJ060025281.g|mrj|MRJ080026126.g	http://amigo.geneontology.org/amigo/term/GO:0003774														negative regulation of response to water deprivation	Gene Ontology	GO:0080148	2	5	0.0303649	0.107391	bjy|BJY070018976.g|bjy|BJY070018995.g	http://amigo.geneontology.org/amigo/term/GO:0080148
												transmembrane receptor protein serine/threonine kinase activity	Gene Ontology	GO:0004675	5	53	0.0234168	0.0825884	mrj|MRJ070013608.g|mrj|MRJ010003715.g|mrj|MRJ010003734.g|mrj|MRJ070013606.g|mrj|MRJ040006466.g	http://amigo.geneontology.org/amigo/term/GO:0004675														arginine transmembrane transporter activity	Gene Ontology	GO:0015181	2	5	0.0303649	0.107391	bjy|BJY020005716.g|bjy|BJY020005718.g	http://amigo.geneontology.org/amigo/term/GO:0015181
												nucleolus	Gene Ontology	GO:0005730	19	391	0.0242659	0.0843881	mrj|MRJ040006052.g|mrj|MRJ030021306.g|mrj|MRJ080026116.g|mrj|MRJ030021326.g|mrj|MRJ060023426.g|mrj|MRJ010002944.g|mrj|MRJ030021331.g|mrj|MRJ030021308.g|mrj|MRJ060023237.g|mrj|MRJ060023438.g|mrj|MRJ010002946.g|mrj|MRJ060023233.g|mrj|MRJ060023441.g|mrj|MRJ060023442.g|mrj|MRJ030019931.g|mrj|MRJ080026122.g|mrj|MRJ060022626.g|mrj|MRJ060022629.g|mrj|MRJ060023428.g	http://amigo.geneontology.org/amigo/term/GO:0005730														chloroplast relocation	Gene Ontology	GO:0009902	2	5	0.0303649	0.107391	bjy|BJY020004135.g|bjy|BJY020005741.g	http://amigo.geneontology.org/amigo/term/GO:0009902
[truncated: 535 more rows]

## Sheet: S8tree
Species	Single gene	Number of genes	Number of genes in orthogroups	Number of unassigned genes	Percentage of genes in orthogroups	Percentage of unassigned genes	Number of orthogroups containing species	Percentage of orthogroups containing species	Number of species-specific orthogroups	Number of genes in species-specific orthogroups
[truncated: 14 more rows]

[truncated: 5 more sheets: S9expand_gene_kegg_GO, S10pathway_gene, S11snp_annotation, S12MLM, S13 gwas_gene]
